# Supplementary material for: Systematic review of health risk assessment in Africa’s bushmeat trade: Are there any risks assessed?
Source: PLoS Negl Trop Dis. 2026 May 18;20(5):e0014308. doi: 10.1371/journal.pntd.0014308 (PMC13197069; doi:10.1371/journal.pntd.0014308)
Supplement: S3 Table — Latitude and longitude are expressed in decimal degrees. (XLSX) [file pntd.0014308.s003.xlsx]

## Sheet: Feuil1
Full reference	First author	Last author	Journal	Year of publication	Field	Type of articles	Continent	Scale	Country	Location	Latitude	Longitude	Type of study site	Period	Delta between survey and publication year	Risk assessment method	Study target	Number and type of samples	Identified pathogens	Risks quantified?	Survey effort	Did the study address the risks associated with international traffic?	Did the study took place after a spillover?	Delta (in years) between spillover and publication year	Data extractor	Extraction date	Eligible for review
Abara P. N., Adjeroh L. A., Nwachukwu M. O., Osinomumu I.D. (2021). Preliminary Survey of the Intestinal Helminths of Grasscutter and Antelope (Bush Meat) in Omagwa Rivers State. Caribbean Journal of Science and Technology, 2021(1), 1–6.	Abara P. N.	Osinomumu I.D.	Caribbean Journal of Science and Technology	2021	public health surveillance	Original research	Africa	National	Nigeria	Rivers State	5.3058333	6.945555555555556	Forest and Protected areas	NA	NA	Biological tests	Thryonomys swinderianus and Alcelaphinae spp.	362 faecal and intestinal samples	Ascaris spp., Strongyloides spp., Trichuris spp., Fasciola spp., Taenia spp., Moniliformis spp., and hookworm	No	NA	No	No	NA	Amougou Claude Vianney	October 2023	Yes
Aboagye, I. F., Nkansa-Gyamfi, N. A., Obimpeh, M. A., Ansa-Tuah, A. K., & Owusu, E. H. (2019). Wildlife Species as Potential Sources of Human Exposure to Parasitic Pathogens in Accra, Ghana.	Aboagye, I. F	Owusu, E. H.	West African Journal Of Appllied Ecology	2019	public health surveillance	Original research	Africa	National	Ghana	Accra	5.5495569	-0.2134482	Urban market	2016	3	Biological tests	Thryonomys swinderianus, Philantomba maxwellii, Tragelaphus scriptus, Neotragus pygmaeus	faecal samples	Entamoeba sp., Giardia sp. Iodamoeba sp., Cryptosporidium sp., Balantidium sp., Endolimax sp. and Eimeria sp., Haemonchus, Trichostrongylus, Ascaris, Monieza, Schistosoma and Trichuris	No	NA	No	No	NA	Amougou Claude Vianney	December 2023	Yes
Adejinmi, J. O., & Emikpe, G. E. (2011). Helminth parasites of some wildlife in Asejire Game Reserve, Nigeria. South African Journal of Wildlife Research, 41(2), 214–217.	Adejinmi, J. O	Emikpe, G. E	South African Journal of Wildlife Research	2011	public health surveillance	Original research	Africa	National	Nigeria	Asejire Game Reserve,	7.3611111	4.183333333333334	Urban market	2007-2008	3	Biological tests	Cane rats and grey duikers	106 faecal samples	Strongyle spp., Strongyloides spp., Trichuris spp., Ascaris spp. and cestode	No	NA	No	No	NA	Amougou Claude Vianney	November 2023	Yes
Adenyo, C., Ohya, K., Qiu, Y., Takashima, Y., Ogawa, H., Matsumoto, T., Thu, M. J., Sato, K., Kawabata, H., Katayama, Y., Omatsu, T., Mizutani, T., Fukushi, H., Katakura, K., Nonaka, N., Inoue-Murayama, M., Kayang, B., & Nakao, R. (2020). Bacterial and protozoan pathogens/symbionts in ticks infecting wild grasscutters (Thryonomys swinderianus) in Ghana. Acta Tropica, 205. https://doi.org/10.1016/…	Adenyo, C.	Nakao, R.	Acta Tropica	2020	public health surveillance	Original research	Africa	National	Ghana	Kantamanto-Accra	5.5495569	-0.2134482	Urban market	2016	4	Screening_Sequencing	Thryonomys swinderianus	81 ticks	Anaplasmataceae, Anaplasma sp., Candidatus, Midichloria, Babesia sp., Ehrlichia sp.,	No	NA	No	No	NA	Amougou Claude Vianney	October 2023	Yes
Aghokeng, A. F., Ayouba, A., Mpoudi-Ngole, E., Loul, S., Liegeois, F., Delaporte, E., & Peeters, M. (2010). Extensive survey on the prevalence and genetic diversity of SIVs in primate bushmeat provides insights into risks for potential new cross-species transmissions. Infection, Genetics and Evolution, 10(3), 386–396. https://doi.org/10.1016/j.meegid.2009.04.014	Aghokeng, A. F.	Peeters, M.	Infection, Genetics and Evolution	2010	public health surveillance	Original research	Africa	National	Cameroon	Yaoundé, Ebolowa, Yokadouma, Bertoua, Nanga-Eboko, North Sanaga, Eboumetoum	4.6125522	13.1535811	Urban market	2000-2004	6	Screening_Sequencing	Pan troglodytes, Cercopithecus nictitans, Cercopithecus cephus, Cercopithecus mona, Miopithecus ogouensis, Cercopithecus neglectus, Cercocebus torquatus, Chlorocebus tantalus, Mandrillus sphinx, Colobus guereza	145 plasma samples, 1856 dried blood samples	SIV	No	NA	No	No	NA	Amougou Claude Vianney	October 2023	Yes
Aghokeng, A. F., Bailes, E., Loul, S., Courgnaud, V., Mpoudi-Ngolle, E., Sharp, P. M., Delaporte, E., & Peeters, M. (2007). Full-length sequence analysis of SIVmus in wild populations of mustached monkeys (Cercopithecus cephus) from Cameroon provides evidence for two co-circulating SIVmus lineages. Virology, 360(2), 407–418. https://doi.org/10.1016/j.virol.2006.10.048	Aghokeng, A. F.	Peeters, M.	Virology	2007	public health surveillance	Original research	Africa	National	Cameroon	Yaoundé	3.8689867	11.5213344	Urban market	1999-2001	6	Screening_Sequencing	Cercopithecus cephus	46 blood samples	SIV	No	NA	No	No	NA	Amougou Claude Vianney	November 2023	Yes
Aghokeng, A. F., Liu, W., Bibollet-Ruche, F., Loul, S., Mpoudi-Ngole, E., Laurent, C., Mwenda, J. M., Langat, D. K., Chege, G. K., McClure, H. M., Delaporte, E., Shaw, G. M., Hahn, B. H., & Peeters, M. (2006). Widely varying SIV prevalence rates in naturally infected primate species from Cameroon. Virology, 345(1), 174–189. https://doi.org/10.1016/j.virol.2005.09.046	Aghokeng, A. F.	Peeters, M.	Virology	2006	public health surveillance	Original research	Africa	National	Cameroon	Yaoundé	3.8689867	11.5213344	Forest and Protected areas	1999-2001	5	Screening_Sequencing	Primates	722 blood samples	SIV	No	NA	No	No	NA	Amougou Claude Vianney	November 2023	Yes
Ahouanse, G. G. A., Issa-Zacharia, A., & Majaliwa, N. (2023). Bushmeat Consumption in Africa: A Microbiological Safety Challenge? Asian Food Science Journal, 22(9), 149–157. https://doi.org/10.9734/afsj/2023/v22i9667	Ahouanse, G. G. A.	Majaliwa, N.	Asian Food Science Journal	2023	public health surveillance	Review article	Africa	International	Tanzania, DR Congo, Nigeria, Namibia, Gabon; Benin, Uganda, Sierra Leone, Liberia, Côte d’Ivoire	NA	NA	NA	NA	NA	NA	Review	Bushmeat actors	NA	Salmonella, Campilobacter, E. coli (STEC/CC), Staphilococcus, Shiguella, Pseudomonas, Klebsiella, Streptococai, Proteus, Lactobacillus, Provenda, Bacillus, Brucella, Coxiella	No	NA	No	No	NA	Amougou Claude Vianney	October 2023	Yes
Ahuka-Mundeke Steve, Ayouba Ahidjo, Mbala-Kingebeni Placide, Foncelle Caroline, Mubonga Mukulumanya, Ndimbo-Kumugo Simon-Pierre, Lunguya-Metila Octavie, Mbenzo-Abokome Valentin, Muyembe-Tamfum Jean-Jacques, Delaporte Eric, and Peeters Martine (2017). High Prevalences and a Wide Genetic Diversity of Simian Retroviruses in Non-human Primate Bushmeat in Rural Areas of the Democratic Republic of Cong…	Ahuka-Mundeke S.	Peeters Martine	EcoHealth	2017	public health surveillance	Original research	Africa	National	DR Congo	Mbandaka, Goma, Kole and Walikale	-2.5	23.5	Rural communities	2012-2015	2	Screening_Sequencing	Allenopithecus nigroviridis, Cercopithecus ascanius whitesidei, C. ascanius schmidti, Cercopithecus neglectus, Cercopithecus nictitans, Cercopithecus mona wolf, Cercopithecus hamlyni, Cercopithecus l’hoesti, Cercopithecus mitis, Cercocebus agilis, Colobus guereza	283 blood samples and 36 tissue samples	SIV and STLV	No	NA	No	Yes	1	Amougou Claude Vianney	November 2023	Yes
Ahuka-Mundeke, S., Ayouba, A., Mbala-Kingebeni, P., Liegeois, F., Esteban, A., Lunguya-Metila, O., Demba, D., Bilulu, G., Mbenzo-Abokome, V., Inogwabini, B. I., Muyembe-Tamfum, J. J., Delaporte, E., & Peeters, M. (2011). Novel multiplexed HIV/simian immunodeficiency virus antibody detection assay. Emerging Infectious Diseases, 17(12), 2277–2286. https://doi.org/10.3201/eid1712.110783	Ahuka-Mundeke, S.	Peeters, M.	Emerging Infectious Diseases	2011	epidemiology	Original research	Africa	National	DR Congo	monkoto, kole, malebo	NA	NA	Forest and Protected areas	2009-2010	1	Screening_Sequencing	Pan troglodytes troglodytes, Pan troglodytes schweinfurthii, Cercopithecus nictitans, Cercopithecus cephus, Cercopithecus mona, Miopithecus ogouensis, Cercopithecus neglectus, Cercocebus torquatus, Chlorocebus tantalus, Mandrillus sphinx, Colobus guereza	330 dried blood samples	SIV	No	NA	No	No	NA	Amougou Claude Vianney	November 2023	Yes
Akem, E. S., & Pemunta, N. V. (2020). The bat meat chain and perceptions of the risk of contracting Ebola in the Mount Cameroon region. BMC Public Health, 20(1). https://doi.org/10.1186/s12889-020-08460-8	Akem, E. S.	Pemunta, N. V.	BMC Public Health	2020	ethnobiology	Original research	Africa	National	Cameroon	Ekata, Bafia, Munyenge Mbonjo and Ekona	4.2180273	9.1733628	Rural communities	2017	3	Interview and Observations	Bushmeat actors	30 interviewees	NA	No	NA	No	Yes	4	Amougou Claude Vianney	October 2023	Yes
Akoi Boré, J., Timothy, J. W. S., Tipton, T., Kekoura, I., Hall, Y., Hood, G., Longet, S., Fornace, K., Lucien, M. S., Fehling, S. K., Koivogui, B. K., Coggins, S. A., Laing, E. D., Broder, C. C., Magassouba, N. F., Strecker, T., Rossman, J., Konde, K., & Carroll, M. W. (2024). Serological evidence of zoonotic filovirus exposure among bushmeat hunters in Guinea. Nature Communications, 15(1). http…	Akoi Boré, J.	Carroll, M. W.	Nature Communications	2024	epidemiology	Original research	Africa	National	Guinea	Macenta Prefecture	8.484148025512695	-9.324901580810547	Rural communities	2017	7	Biological tests	Bushmeat actors	499 serum samples	EBOV	No	NA	No	Yes	8	Amougou Claude Vianney	October 2024	Yes
Alhaji, N. B., Yatswako, S., & Oddoh, E. Y. (2018). Knowledge, risk perception and mitigation measures towards Ebola virus disease by potentially exposed bushmeat handlers in north-central Nigeria: Any critical gap? Zoonoses and Public Health, 65(1), 158–167. https://doi.org/10.1111/zph.12384	Alhaji, N. B.	Oddoh, E. Y.	Zoonoses and Public Health	2018	ethnobiology	Original research	Africa	National	Nigeria	Niger State	9.9326083	5.6511088	Rural market	2015	3	Interview	Bushmeat actors	395 interviewees	NA	No	NA	No	Yes	4	Amougou Claude Vianney	October 2023	Yes
Amponsah, A. S., Ankar-Brewoo, G. M., Lutterodt, H. E., & Ofosu, I. W. (2024). Assessing the microbial diversity and proximate composition of smoked-fermented bushmeat from four different bushmeat samples. Biotechnologia, 105(1), 5-17. https://doi.org/10.5114/bta.2024.135637	Amponsah, A. S.	Ofosu, I. W.	Biotechnologia	2024	public health surveillance	Original research	Africa	National	Ghana	Adentia	7.3881972	-2.2869882	Rural communities	2021	3	Screening_Sequencing	Mammals (Oryctolagus cuniculus, Rattus fuscipes, Cercopithecus mona, Thryonomys swinderianus)	42 meat samples (rat 12, rabbit 10, monkey 10, and grasscutter 10)	Firmicutes, Proteobacteria, Bacteroidetes, Actinobacteria, Verrucomicrobia and TM7	No	81 days	No	No	NA	Amougou Claude Vianney	November 2024	Yes
Anoh, A. E., Akoua-Koffi, C., Couacy-Hymann, E., Pauly, M., Schubert, G., Mossoun, A., Weiss, S., Leendertz, S. A. J., Jarvis, M. A., Leendertz, F. H., & Ehlers, B. (2015). Genetic identification of cytomegaloviruses in a rural population of Côte d’Ivoire. Virology Journal, 12(1). https://doi.org/10.1186/s12985-015-0394-1	Anoh, A. E.	Ehlers, B.	Virology Journal	2015	epidemiology	Original research	Africa	National	Côte d’Ivoire	Taï Forest National Park	7.9897371	-5.5679458	Rural communities	2012	3	Biological tests	Humans	472 oral swabs and 185 fecal samples	cytomegalovirus (CMV)	No	NA	No	No	NA	Amougou Claude Vianney	October 2023	Yes
Arotolu, T. E., Oladejo, A. O., & Arojo, A. M. (2020). Host-parasite translocation: A potential source of zoonoses emergence in Nigeria. Brazilian Journal of Biological Sciences, 7(17), 283–295. https://doi.org/10.21472/bjbs(2020)071704	Arotolu, T. E.	Arojo, A. M.	Brazilian Journal of Biological Sciences	2020	epidemiology	Review article	Africa	National	Nigeria	NA	NA	NA	NA	NA	NA	Review	Bushmeat	NA	Rabies virus, HIV, SIV, Avian influenza virus, Lassa fever virus, leptospira, salmonella, brucella, taenia, toxoplasma, schistosoma	No	NA	No	No	NA	Amougou Claude Vianney	December 2023	Yes
Atuheire, C. G. K., Okwee-Acai, J., Taremwa, M., Terence, O., Ssali, S. N., Mwiine, F. N., Kankya, C., Skjerve, E., & Tryland, M. (2024). Descriptive analyses of knowledge, attitudes, and practices regarding rabies transmission and prevention in rural communities near wildlife reserves in Uganda: a One Health cross-sectional study. Tropical Medicine and Health, 52(1). https://doi.org/10.1186/s411…	Atuheire, C. G. K.	Tryland, M.	Tropical Medicine and Health	2024	ethnobiology	Original research	Africa	National	Uganda	Nwoya, Kamwenge and Bukedea districts	NA	NA	Rural market	2023	1	Interview	Households	843 interviewees		No	NA	No	No	NA	Amougou Claude Vianney	November 2024	Yes
Atuman, Y. J., Kudi, C. A., Abdu, P. A., Okubanjo, O. O., Wungak, Y., Ularamu, H. G., & Abubakar, A. (2022). Serological Evidence of Antibodies to Rift Valley Fever Virus in Wild and Domestic Animals in Bauchi State, Nigeria. Veterinary Medicine International, 2022. https://doi.org/10.1155/2022/6559193	Y. J. Atuman	A. Abubakar	Veterinary Medicine International	2022	epidemiology	Original research	Africa	National	Nigeria	Bauchi State,	10.6228284	10.0287754	Forest and Protected areas	2013-2015	7	Biological tests	Loxodonta africana, Kobus ellipsiprymus, Alcelaphus buselaphus caama, Taurotragus oryx, Tragelaphus strepsiceros, Connochaetes taurinus	106 Blood samples	SIV	No	NA	No	No	NA	Amougou Claude Vianney	November 2023	Yes
Ayegbusi T, Jegede SA, Aminu K, & Oluwayelu DO. (2016). Perception and Prevention Practices Against Ebola Virus Disease by Bush Meat Handlers in Ibadan, Nigeria. In Afr. J. Biomed. Res (Vol. 19). www.ajbrui.org	Ayegbusi T	Oluwayelu D.O	African Journal Biomedecine Research	2016	ethnobiology	Original research	Africa	National	Nigeria	Ibadan	7.3777462	3.8972497	Urban market	2014	2	Interview	Bushmeat actors	25 interviewees		No	15 days	No	Yes	2	Amougou Claude Vianney	December 2023	Yes
Ayodele Elizabeth T., & Akinsanya Bamidele. (2022). Parasites Diversity and Perceptions of Hunters and Sellers on Some Wild Mammals from Southwestern Nigeria. Egyptian Academic Journal of Biological Sciences, B. Zoology, 14(1), 135–147. https://doi.org/10.21608/eajbsz.2022.227658	Ayodele, E. T.	Akinsanya B.	Egyptian Academic Journal of Biological Sciences	2022	public health surveillance	Original research	Africa	National	Nigeria	Oluyole Local Government Area Ibadan	7.38778	3.89639	Urban market	2018-2020	2	Interview and Biological test	Bushmeat (Hystrix cristata, phataginus tricuspis, Atelerix albiventris), bushmeat handlers.	100 mammals	SIV	No	NA	No	No	NA	Amougou Claude Vianney	December 2023	Yes
Babalola, S. O., Babatunde, J. A., Remilekun, O. M., Amaobichukwu, A. R., Abiodun, A. M., Jide, I., Adeshina, A. S. I., Chikwe, I., & Aremu, O. S. (2019). Lassa virus rna detection from suspected cases in Nigeria, 2011-2017. Pan African Medical Journal, 34. https://doi.org/10.11604/pamj.2019.34.76.16425	Babalola, S. O.	Aremu, O. S.	Pan African Medical Journal	2019	public health surveillance	Original research	Africa	National	Nigeria	Lagos	6.4550575	3.3941795	Hospitals	2011-2017	2	Biological tests	Humans	1263 blood samples		No	NA	No	No	NA	Amougou Claude Vianney	November 2023	Yes
Bachand, N., Arsenault, J., & Ravel, A. (2015). Urban Household Meat Consumption Patterns in Gabon, Central Africa, with a Focus on Bushmeat. Human Dimensions of Wildlife, 20(2), 147–158. https://doi.org/10.1080/10871209.2014.996836	Bachand, N.	Ravel, A.	Human Dimensions of Wildlife	2015	ethnobiology	Original research	Africa	National	Gabon	Port-Gentil	-0.7151966	8.7787919	Urban communities	2010	5	Interview	Households	205 interviewees	Avian flu virus	No	NA	No	No	NA	Amougou Claude Vianney	December 2023	Yes
Bachand, N., Ravel, A., Onanga, R., Arsenault, J., & Gonzalez, J.-P. (2012). Public Health Significance of Zoonotic Bacterial Pathogens from Bushmeat Sold in Urban Markets of Gabon, Central Africa. In Journal of Wildlife Diseases (Vol. 48, Issue 3). http://meridian.allenpress.com/jwd/article-pdf/48/3/785/2333667/0090-3558-48_3_785.pdf	Bachand, N.	Gonzalez, J.-P	Journal of Wildlife Diseases	2012	public health surveillance	Original research	Africa	National	Gabon	Port-Gentil	-0.7166667	-0.7166667	Urban market	2010	2	Biological tests	Bushmeat	NA		No	21 days	No	No	NA	Amougou Claude Vianney	October 2023	Yes
Baudel, H., De Nys, H., Mpoudi Ngole, E., Peeters, M., & Desclaux, A. (2019). Understanding Ebola virus and other zoonotic transmission risks through human–bat contacts: Exploratory study on knowledge, attitudes and practices in Southern Cameroon. Zoonoses and Public Health, 66(3), 288–295. https://doi.org/10.1111/zph.12563	Baudel, H.	Desclaux, A.	Zoonoses and Public Health	2019	ethnobiology	Original research	Africa	National	Cameroon	Campo , Northern periphery of Dja Reserve , Mambele, Gwap/Bipindi	6	12.5	Rural communities	2017	2	Interview	Households	135 interviewees	Virus de la fièvre de Lassa​	No	NA	No	Yes	5	Amougou Claude Vianney	October 2023	Yes
Betsem, E., Rua, R., Tortevoye, P., Froment, A., & Gessain, A. (2011). Frequent and recent human acquisition of simian foamy viruses through apes’ bites in central africa. PLoS Pathogens, 7(10). https://doi.org/10.1371/journal.ppat.1002306	Betsem, E.	Gessain, A.	PLoS Pathogens	2011	public health surveillance	Original research	Africa	National	Cameroon	Ndikinimeki, Kribi, Lolodorf, Oveng, Djoum, Mintom, Akonolinga, Somalomo, Abong-Mbang, Lomie, Yokadouma, Salapoumbé, Moloundou	6	12.5	Rural communities	2011	0	Interview and Screening_Sequencing	Humans	1321 interviewees and blood samples	SFV	No	NA	No	No	NA	Amougou Claude Vianney	November 2023	Yes
Bonwitt, J., Dawson, M., Kandeh, M., Ansumana, R., Sahr, F., Brown, H., & Kelly, A. H. (2018). Unintended consequences of the ‘bushmeat ban’ in West Africa during the 2013–2016 Ebola virus disease epidemic. Social Science and Medicine, 200, 166–173. https://doi.org/10.1016/j.socscimed.2017.12.028	Bonwitt, J.	Kelly, A. H.	Social Science and Medicine	2018	ethnobiology	Original research	Africa	National	Sierra Leone	Kenema, Bo, Pujehun, and Moyamba districts	NA	NA	Rural communities	2015	3	Interview and Observations	Village chiefs, elders, teachers, housewives, swidden farmers, small-scale traders, and children	47 interviewees	NA	No	NA	No	Yes	3	Amougou Claude Vianney	October 2023	Yes
Boundenga, L., Makanga, B., Ollomo, B., Gilabert, A., Rougeron, V., Mve-Ondo, B., Arnathau, C., Durand, P., Moukodoum, N. D., Okouga, A. P., Delicat-Loembet, L., Yacka-Mouele, L., Rahola, N., Leroy, E., Tidiane Ba, C., Renaud, F., Prugnolle, F., & Paupy, C. (2016). Haemosporidian parasites of antelopes and other vertebrates from Gabon, Central Africa. PLoS ONE, 11(2). https://doi.org/10.1371/jour…	Boundenga, L.	Paupy, C.	PLoS ONE	2016	epidemiology	Original research	Africa	National	Gabon	Wouleu-Ntem, Ogoue-Ivindo, Moyen-Ogoue, Haut-Ogoue, Ogoue-Lolo, Ngounie, Ogoue-Maritime, Nyanga	NA	NA	Forest and Protected areas	2009-2013	3	Screening_Sequencing	bushmeat	492 bushmeat samples (whole blood, liver or spleen)	Haemoproteus-like, Haemocystidium-like	No	NA	No	No	NA	Amougou Claude Vianney	November 2023	Yes
Calattini Sara , Edouard Betsem A. Betsem, Alain Froment, Philippe Mauclère, Patricia Tortevoye, Christine Schmitt, Richard Njouom, Ali Saib, and, & Antoine Gessain. (2007). Simian Foamy Virus Transmission from Apes to Humans, Rural Cameroon. Emerging Infectious Diseases, 13(9). www.cdc.gov/eid	Sara Calattini	Antoine Gessain	Emerging Infectious Diseases	2007	public health surveillance	Original research	Africa	National	Cameroon	Bipindi/ Lolodorf and Ntem	6	12.5	Rural communities	1994–2000 and 2004–2005	2	Screening_Sequencing	Humans	1164 blood samples	NA	No	NA	No	No	NA	Amougou Claude Vianney	December 2023	Yes
Chaix, E., Mickael Boni , Laurent Guillier , Stéphane Bertagnoli , Alexandra Mailles , Catherine Collignon , Pauline Kooh , Olivier Ferraris , Sandra Martin-Latil , Jean-Claude Manuguerra , Nadia Haddad. (2022). Risk of Monkeypox virus (MPXV) transmission through the handling and consumption of food. Microbial Risk Analysis. November 22, 2023, from https://www.sciencedirect.com/science/article/pi…	Chaix, E.	Nadia Haddad	Microbial Risk Analysis	2022	public health surveillance	Review article	Africa, Europe & Asia	International	Singapour, Royaume-Uni, Nigéria, DR Congo, Libéria, Sierra Leone, Central African Republic	NA	NA	NA	Urban and Rural markets	2022	0	Review	Humans	NA	MPXV	No	NA	No	Yes	0	Amougou Claude Vianney	November 2023	Yes
Changula, K., Kajihara, M., Mweene, A. S., & Takada, A. (2014). Ebola and Marburg virus diseases in Africa: Increased risk of outbreaks in previously unaffected areas? In Microbiology and Immunology (Vol. 58, Issue 9, pp. 483–491). Blackwell Publishing Asia. https://doi.org/10.1111/1348-0421.12181	Changula, K.	Ayato Takada	Microbiology and Immunology	2014	epidemiology	Review article	Africa	International	DR Congo, South Sudan, Côte d'Ivoire, Gabon, South Africa, Uganda, Guinea, Liberia, Sierra Leone, Congo	NA	NA	NA	Forest, Protected areas and Rural community	NA	NA	Review	Bats	NA	MARV/RAVV, EBOV, SUDV, BDBV and TAFV	No	NA	Yes	Yes	2	Amougou Claude Vianney	November 2023	Yes
De Nys, H. M., Kingebeni, M., Keita, A., Butel, C., Thaurignac, G., Julián Villabona-Arenas, C., & Lemarcis, T. (2018). Survey of Ebola Viruses in Frugivorous and Insectivorous Bats in Guinea, Cameroon, and the Democratic Republic of the Congo, 2015-2017. Emerging Infectious Diseases, 24(12), 2015–2017. https://doi.org/10.3201/eid2412.180740ï	De Nys, H. M.	Lemarcis, T	Emerging Infectious Diseases	2018	epidemiology	Original research	Africa	International	Guinea, Cameroon, and the DR Congoongo	Koundara; Conakry; Kindia; Mamou; Kankan; Gueckedou; Macenta; Nzerekore; Mbam Djerem; Libellengoi Sud; Yaoundé; Ekom; North Dja; Bipindi; Mbalmayo; Djoum; Mambele; Campo M’an; Boma; Kimpese; Zongo	NA	NA	Forest and Protected areas	2015-2017	1	Screening_Sequencing	Hipposideros abae, H. beatus, H. cyclops, H. fuliginosus, H. gigas, H. jonesi, H. ruber/caffer, Hipposideros sp, Chaerephon sp. , Mops condylurus, Mops sp., Mops/Chaerephon sp, Nycteris sp. , Rhinolophus alcyone, R. darlingii, R. fumigatus, R. landeri, Rhinolophus sp, Glauconycteris variegata, Kerivoula sp., Myotis bocagi, Neoromicia sp., Scotophilus leucogaster, S. nigrita, S. nux, Eidolon helvu…	4022 blood samples	Ebola viruses	No	NA	No	Yes	4	Amougou Claude Vianney	November 2023	Yes
Dell, B. A. M., Souza, M. J., & Willcox, A. S. (2020). Attitudes, practices, and zoonoses awareness of community members involved in the bushmeat trade near Murchison Falls National Park, northern Uganda. PLoS ONE, 15(9 September). https://doi.org/10.1371/journal.pone.0239599	Dell, B. A. M.	Willcox, A. S.	PLoS ONE	2020	ethnobiology	Original research	Africa	National	Uganda	Murchison Falls National Park	2.3900518	31.6621163	rural communities	2016-2017	3	Interview	Cooks and hunters	292 cooks & 180 hunters	NA	No	35 days	No	No	NA	Amougou Claude Vianney	October 2023	Yes
Dell, B. A., Masembe, C., Gerhold, R., Willcox, A., Okafor, C., & Souza, M. (2021). Species misidentification in local markets: Discrepancies between reporting and molecular identification of bushmeat species in northern Uganda. One Health, 13. https://doi.org/10.1016/j.onehlt.2021.100251	Dell, B. A.	Souza, M.	One Health	2021	public health surveillance	Original research	africa	National	Uganda	Nwoya district	NA	NA	Rural market	2016-2017	4	Screening_Sequencing	Bushmeat (bats and primates )	219 tissu samples	NA	No	NA	No	No	NA	Amougou Claude Vianney	December 2023	Yes
Dindé, A. O., Mobio, A. J., Konan, A. G., Fokou, G., Yao, K., Esso, E. L. J. C., Fantodji, A., Koussemon, M., & Bonfoh, B. (2017). Response to the Ebola-related bushmeat consumption ban in rural Côte d’Ivoire. Agriculture and Food Security, 6(1). https://doi.org/10.1186/s40066-017-0105-9	Dindé, A. O.	Bonfoh, B.	Agriculture & Food Security	2017	ethnobiology	Original research	Africa	National	Côte d’Ivoire	Toumodi region	6.5602173	-5.0160877	Rural communities	2015	2	Interview	Households	304 households	NA	No	NA	No	Yes	3	Amougou Claude Vianney	December 2023	Yes
Djagoun, C. A. M. S., Zanvo, S., Azihou, F., Nago, G., Djagoun, J., Vodouhê, F., Djossa, B., Assogbadjo, A., Leprieur, F., Sinsin, B., & Gaubert, P. (2023). Assessing the impact of the wildlife trade in West Africa (Benin): functional diversity matters too. Global Ecology and Conservation, e02630. https://doi.org/10.1016/j.gecco.2023.e02630	Djagoun, C. A. M. S.	Gaubert, P.	Global Ecology and Conservation	2023	public health surveillance	Original research	Africa	National	Benin	Dahomey Gap	9.5	2.25	Urban market	NA	NA	Interview and Observations	Mammals	194 genetic samples	NA	No	NA	No	No	NA	Amougou Claude Vianney	December 2023	Yes
Djoko, C. F., Wolfe, N. D., Aghokeng, A. F., LeBreton, M., Liegeois, F., Tamoufe, U., Schneider, B. S., Ortiz, N., Mbacham, W. F., Carr, J. K., Rimoin, A. W., Fair, J. N., Pike, B. L., Mpoudi-Ngole, E., Delaporte, E., Burke, D. S., & Peeters, M. (2012). Failure to detect simian immunodeficiency virus infection in a large cameroonian cohort with high non-human primate exposure. EcoHealth, 9(1), 17…	Djoko, C. F.	Peeters, M.	EcoHealth	2012	epidemiology	Original research	Africa	National	Cameroon	southern Cameroon	6	12.5	Hospitals	NA	NA	Biological tests	Humans	2436 individuals	NA	No	NA	No	No	NA	Amougou Claude Vianney	October 2023	Yes
Djuicy, D. D., Mouinga-Ondémé, A., Cassar, O., Ramassamy, J. L., Idam Mamimandjiami, A., Bikangui, R., Fontanet, A., & Gessain, A. (2018). Risk factors for HTLV-1 infection in Central Africa: A rural population-based survey in Gabon. PLoS Neglected Tropical Diseases, 12(10). https://doi.org/10.1371/journal.pntd.0006832	Djuicy, D. D.	Gessain, A.	PLoS Neglected Tropical Diseases	2018	epidemiology	Original research	Africa	National	Gabon	Wouleu-Ntem, Ogoue-Ivindo, Haut-Ogoue, Ogoue-Lolo, Ngounie, Nyanga	NA	NA	Rural communities	2013-2017	1	Interview and Biological test	Humans	2,060 blood samples	HTLV	No	NA	No	No	NA	Amougou Claude Vianney	November 2023	Yes
Doty, J. B., Malekani, J. M., Kalemba, L. N., Stanley, W. T., Monroe, B. P., Nakazawa, Y. U., Mauldin, M. R., Bakambana, T. L., Dja Liyandja, T. L., Braden, Z. H., Wallace, R. M., Malekani, D. V., McCollum, A. M., Gallardo-Romero, N., Kondas, A., Townsend Peterson, A., Osorio, J. E., Rocke, T. E., Karem, K. L., … Carroll, D. S. (2017). Assessing monkeypox virus prevalence in small mammals at the …	Doty, J. B.	Doty, J. B.	Viruses	2017	epidemiology	Original research	Africa	National	DR Congo	Tshuapa Province	NA	NA	Forest, Protected areas and Rural community	2012-2015	2	Screening_Sequencing	Praomys, Graphiurus, Oenomys, Cricetomys, Funisciurus, Heliosciurus ,Lemniscomys ,Hylomyscus, Hybomys, Malacomys, Atherurus, Anomalurus, Stochomys, Crocidura, Sylvisorex, Scutisorex, Petrodromus, Manis, Potamogale, Dendrohyrax	353 blood samples	OXPV	No	NA	No	Yes	3	Amougou Claude Vianney	November 2023	Yes
Dunay, E., Owens, L. A., Dunn, C. D., Rukundo, J., Atencia, R., Cole, M. F., Cantwell, A., Emery Thompson, M., Rosati, A. G., & Goldberg, T. L. (2023). Viruses in sanctuary chimpanzees across Africa. American Journal of Primatology, 85(1). https://doi.org/10.1002/ajp.23452	Dunay, E.	Goldberg, T. L.	American Journal of Primatology	2023	public health surveillance	Original research	Africa	International	Sierra Leone, Republic of Congo, Uganda	Tacugama Chimpanzee Sanctuary (TCS), Tchimpounga Chimpanzee Rehabilitation Centre and Ngamba Island Chimpanzee Sanctuary	NA	NA	Forest and Protected areas	2013-2019	4	Screening_Sequencing	Chimpanzees	blood samples from 68 wild‐born and 1 sanctuary‐born chimpanzees	alphatorquevirus (11), betatorquevirus (4), pegivirus (3), gemykibivirus (1), orthohepadnavirus (1), tetraparvovirus (1), picobirnavirus (3), enterovirus (1), tibrovirus (1)	No	NA	No	No	NA	Amougou Claude Vianney	October 2023	Yes
Duonamou, L., Konate, A., Djossou, S. D., Mensah, G. A., Xu, J., & Humle, T. (2020). Consumer perceptions and reported wild and domestic meat and fish consumption behavior during the Ebola epidemic in Guinea, West Africa. PeerJ, 2020(6). https://doi.org/10.7717/peerj.9229	Duonamou, L.	Humle, T.	PeerJ	2020	ethnobiology	Original research	Africa	National	Guinea	prefecture of Lola	7.83333	-8.33333	Urban and Rural communities	2015	5	Interview	Households	332 interviewees	NA	No	NA	No	Yes	4	Amougou Claude Vianney	December 2023	Yes
Emelue, G., & Idaewor, J. (2018). ASSESSMENT OF MICROBIAL COUNT LOADS OF BUSH MEATS SOLD AT DIFFERENT MARKETS IN BENIN CITY, EDO STATE, NIGERIA. International Journal of Agricultural Science, 3, 20–25. http://iaras.org/iaras/journals/ijas	Emelue, G.	Idaewor, J.	International Journal of Agricultural Science	2018	public health surveillance	Original research	Africa	National	Nigeria	Benin city	6.5833333	6.166666666666667	Urban market	NA	NA	Biological tests	Bushmeat (cephalophus spp, thryonomys swinderianus, Potamochoerus porcus)	27 samples of smoked bushmeat	Staphylococcus epidermilis, Proteus mirabilis, Escherichia coli, Streptococcus feacalis, Staphylococcus aureus, Providencia freundii, and Proteus vulgaris	No	3 days	No	No	NA	Amougou Claude Vianney	October 2023	Yes
Euren, J., Bangura, J., Gbakima, A., Sinah, M., Yonda, S., Lange, C. E., McIver, D. J., LeBreton, M., Wolking, D., Grigorescu Monagin, C., Bird, B., & Saylors, K. (2020). Human Interactions with Bat Populations in Bombali, Sierra Leone. EcoHealth, 17(3), 292–301. https://doi.org/10.1007/s10393-020-01502-y	Euren, J.	Saylors, K.	EcoHealth	2020	ethnobiology	Original research	Africa	National	Sierra Leone	Bombali	9.2388372	-12.1148024	Urban communities	2017	3	Interview	Humans	28 interviewees	NA	No	NA	No	No	NA	Amougou Claude Vianney	December 2023	Yes
Filippone, C., Betsem, E., Tortevoye, P., Cassar, O., Bassot, S., Froment, A., Fontanet, A., & Gessain, A. (2015). A severe bite from a nonhuman primate is a major risk factor for HTLV-1 infection in hunters from central Africa. Clinical Infectious Diseases, 60(11), 1667–1676. https://doi.org/10.1093/cid/civ145	Filippone, C.	Gessain, A.	Clinical Infectious Diseases	2015	epidemiology	Original research	Africa	National	Cameroon	Abong-Mbang, Campo, Ndikinimeki, Lomie, Salapoumbe	6	12.5	Rural communities	2005-2012	3	Interview and Biological test	Humans	538 plasma samples	HTLV-1	No	NA	No	No	NA	Amougou Claude Vianney	November 2023	Yes
Formenty, P., Boesch, C., Wyers, M., Steiner, C., Donati, F., Dind, F., Walker, F., & Le Guenno, B. (1999). Ebola Virus Outbreak among Wild Chimpanzees Living in a Rain Forest of Côte d’Ivoire. In Source: The Journal of Infectious Diseases (Vol. 179). https://www.jstor.org/stable/30117613	Formenty, P.	Le Guenno, B.	The Journal of Infectious Diseases	1999	epidemiology	Original research	Africa	National	Côte d’Ivoire	Tai National park	5.78639	-7.09965	Forest and Protected areas	1994	5	Observation and biological tests	Chimpanzees	blood and tissue samples	Zaire ebolavirus	No	NA	No	No	NA	Amougou Claude Vianney	November 2023	Yes
Foya, Y. R., Mgeni, C. P., Kadigi, R. M. J., Kimaro, M. H., & Hassan, S. N. (2023). The Knowledge about the Potential Health Risks of Illegal Bushmeat Activities among Local Communities Adjacent to Western Nyerere National Park, Tanzania. Open Journal of Ecology, 13(01), 22–36. https://doi.org/10.4236/oje.2023.131003	Foya, Y. R.	Hassan, S. N.	Open Journal of Ecology	2023	ethnobiology	Original research	Africa	National	Tanzania	Nyerere National Park,	-9.2	37.583333333333336	Rural communities	2020	3	Interview	Households (261), District Livestock Officers (02), District Game Officer (01), and conservation personnel (05)	269 interviewees	NA	No	NA	No	No	NA	Amougou Claude Vianney	October 2023	Yes
Freidl, G. S., Binger, T., Müller, M. A., De Bruin, E., Van Beek, J., Corman, V. M., Rasche, A., Drexler, J. F., Sylverken, A., Oppong, S. K., Adu-Sarkodie, Y., Tschapka, M., Cottontail, V. M., Drosten, C., & Koopmans, M. (2015). Serological evidence of influenza a viruses in frugivorous bats from Africa. PLoS ONE, 10(5). https://doi.org/10.1371/journal.pone.0127035	Freidl, G. S.	Koopmans, M.	PLoS ONE	2015	public health surveillance	Original research	Africa	National	Ghana	Accra	6.6985605	-1.6233086	Forest and Protected areas	2009-2010	5	Biological tests	Bats	100 blood samples	NA	No	NA	No	No	NA	Amougou Claude Vianney	November 2023	Yes
Friant, S., Ayambem, W. A., Alobi, A. O., Ifebueme, N. M., Otukpa, O. M., Ogar, D. A., Alawa, C. B. I., Goldberg, T. L., Jacka, J. K., & Rothman, J. M. (2020). Eating Bushmeat Improves Food Security in a Biodiversity and Infectious Disease “Hotspot.” EcoHealth, 17(1), 125–138. https://doi.org/10.1007/s10393-020-01473-0	Friant, S.	Rothman, J. M.	EcoHealth	2020	ethnobiology	Original research	africa	National	Nigeria	Cross River National Park	NA	NA	rural communities	2017	3	Interview	Households	478 interviewees	NA	No	NA	No	No	NA	Amougou Claude Vianney	December 2023	Yes
Friant, S., Bonwitt, J., Ayambem, W. A., Ifebueme, N. M., Alobi, A. O., Otukpa, O. M., Bennett, A. J., Shea, C., Rothman, J. M., Goldberg, T. L., & Jacka, J. K. (2022). Zootherapy as a potential pathway for zoonotic spillover: a mixed-methods study of the use of animal products in medicinal and cultural practices in Nigeria. One Health Outlook, 4(1). https://doi.org/10.1186/s42522-022-00060-3	Friant, S.	Jacka, J. K.	One Health Outlook	2022	ethnobiology	Original research	Africa	National	Nigeria	Cross River State,	NA	NA	rural communities	2012-2017	5	Interview	Hunters and traditional medical practitioners	327 interviewees	NA	No	NA	No	No	NA	Amougou Claude Vianney	December 2023	Yes
Friant, S., Paige, S. B., & Goldberg, T. L. (2015). Drivers of Bushmeat Hunting and Perceptions of Zoonoses in Nigerian Hunting Communities. PLoS Neglected Tropical Diseases, 9(5). https://doi.org/10.1371/journal.pntd.0003792	Friant, S.	Goldberg, T. L.	PLoS Neglected Tropical Diseases	2015	ethnobiology	Original research	Africa	National	Nigeria	Cross River State, Nigeria	5.8671966	8.5204774	Rural communities	2012	3	Interview	Bushmeat actors and Non-Hunters Households	327 interviewees	NA	No	NA	No	No	NA	Amougou Claude Vianney	October 2023	Yes
Funk, S. M., Fa, J. E., Ajong, S. N., Eniang, E. A., Dendi, D., Nasi, R., Di Vittorio, M., Petrozzi, F., Amadi, N. K., Akani, G. C., & Luiselli, L. (2022). Impact of COVID-19 on wild meat trade in Nigerian markets. Conservation Science and Practice, 4(2). https://doi.org/10.1111/csp2.599	Funk, S. M.	Luiselli, L.	Conservation Science and Practice	2022	epidemiology	Original research	Africa	National	Nigeria	Rivers State	4.8416028	6.8604088	Urban market	2019-2020	2	Interview and Observations	Humans	NA	NA	No	73	No	Yes	1	Amougou Claude Vianney	December 2023	Yes
Gbogbo, F., & Kyei, M. O. (2017). Knowledge, perceptions and attitude of a community living around a colony of straw-coloured fruit bats (Eidolon helvum) in Ghana after Ebola virus disease outbreak in West Africa. Zoonoses and Public Health, 64(8), 628–635. https://doi.org/10.1111/zph.12357	Gbogbo, F.	Kyei, M. O.	Zoonoses and Public Health	2017	ethnobiology	Original research	Africa	National	Ghana	Accra	5.5833333	-0.18333333333333332	Urban markets, Hospital, households and schools	2015-2016	1	Interview	Households	252 interviewees	ebola & rabies	No	NA	No	No	NA	Amougou Claude Vianney	October 2023	Yes
Halbrook, M., Gadoth, A., Shankar, A., Zheng, H., Campbell, E. M., Hoff, N. A., Muyembe, J. J., Wemakoy, E. O., Rimoin, A. W., & Switzer, W. M. (2021). Human t-cell lymphotropic virus type 1 transmission dynamics in rural villages in the democratic republic of the congo with high nonhuman primate exposure. PLoS Neglected Tropical Diseases, 15(1), 1–26. https://doi.org/10.1371/journal.pntd.0008923	Halbrook, M.	Switzer, W. M.	PLoS Neglected Tropical Diseases	2021	public health surveillance	Original research	Africa	National	DR Congo	Sankuru District	-4.96667	23.45	Rural communities	2007	14	Screening_Sequencing	Humans	3,051 plasma samples	NA	No	NA	No	No	NA	Amougou Claude Vianney	October 2023	Yes
Hardi, R., Babocsay, G., Tappe, D., Sulyok, M., Bodó, I., & Rózsa, L. (2017). Armillifer-Infected Snakes Sold at Congolese Bushmeat Markets Represent an Emerging Zoonotic Threat. EcoHealth, 14(4), 743–749. https://doi.org/10.1007/s10393-017-1274-5	Hardi, R.	Rózsa, L.	EcoHealth	2017	public health surveillance	Original research	Africa	National	DR Congo	Kole	-3.4686111	22.45138888888889	Rural market	2015-2016.	1	Interview and Observations	Bitis spp	40 vipers, 13 pythons	A. grandis, A. armillatus	No	NA	No	No	NA	Amougou Claude Vianney	December 2023	Yes
Harris Ali, S., Wells, K., & Rose, J. R. (2021). Contextualizing risk perception and trust in the community-based response to ebola virus disease in Liberia. International Journal of Environmental Research and Public Health, 18(6), 1–12. https://doi.org/10.3390/ijerph18063270	Harris Ali, S.	Rose, J. R.	International Journal of Environmental Research and Public Health	2021	ethnobiology	Original research	Africa	National	Liberia	Montserrado, Lofa, and Margibi	NA	NA	Urban and Rural communities	2018-2019	2	Interview	Households	100 intervoewees	NA	No	NA	No	No	NA	Amougou Claude Vianney	December 2023	Yes
Iwajomo, S. B., & Ogunsola, A. C. (2024). Drivers of bushmeat consumption and perception of zoonotic disease risks in a Nigerian wet market. The Zoologist, 24, 6-13. https://doi.org/10.4314/tzool.v24i1.2	Iwajomo, S. B.	Ogunsola, A. C.	The Zoologist	2024	ethnobiology	Original research	Africa	National	Nigeria	Lagos State	6.5269033	3.5774005	Urban market	2022	2	Interview	Buyers and Bushmeat vendors	150 respondents (122 buyers and 28 vendors)	NA	yes	NA	No	No	NA	Amougou Claude Vianney	November 2024	Yes
Kabwang a Mpalang Rosette, Kakubu a Mpalang, M., Mukeng Kaut, C., Boreux, R., Melin, P., Khang, F., Akir Ni Bitiang, mate, Daube, G., & De Mol, P. (2013). Bacteriological assessment of smoked game meat in Lubumbashi, D.R.C. Biotechnol. Agron. Soc. Environ, 17(3), 441–449.	Rosette Kabwang Mpalang	De Mol, P.	Biotechnol. Agron. Soc. Environ	2013	public health surveillance	Original research	Africa	National	DR Congo	central market of Lubumbashi municipality and in the central market of Kenya municipality;	-11.6642316	27.4826264	Urban market	2009-2010	3	Screening_Sequencing	Bushmeat (Syncerus caffer, Phacochoerus aethiopicus, Sylicapra grimmia)	182 samples	STEC, Salmonella, C. jejuni and C. coli	No	13 days	No	No	NA	Amougou Claude Vianney	December 2023	Yes
Kalish, M. L., Wolfe, N. D., Ndongmo, C. B., Mcnicholl, J., Robbins, K. E., Aidoo, M., Fonjungo, P. N., Alemnji, G., Zeh, C., Djoko, C. F., Mpoudi-Ngole, E., Burke, D. S., & Folks, T. M. (2005). Central African Hunters Exposed to Simian Immunodeficiency Virus. www.cdc.gov/eid	Kalish, M. L	Folks, T. M.	Emerging Infectious Diseases	2005	epidemiology	Original research	Africa	National	Cameroon	southern Cameroon	6	12.5	Rural communities	NA	NA	Biological tests	Humans	1 224 plasma samples	SIV	No	NA	No	No	NA	Amougou Claude Vianney	November 2023	Yes
Kamgang, S. A., Bobo, K. S., Gonder, M. K., Fosso, B., Mounga, A., Fotso, R. C., Ngougni Kenfack, B. A. N., & Sinsin, B. (2021). Interactions Between People and Nigeria-Cameroon Chimpanzee (Pan troglodytes ellioti) Around Mbam-Djerem National Park, Central Cameroon. Tropical Conservation Science, 14. https://doi.org/10.1177/19400829211033504	Kamgang, S. A.,	Sinsin, B.	Tropical Conservation Science	2021	ethnobiology	Original research	Africa	National	Cameroon	Mbam-Djerem National Park	6	12.5	Rural communities	NA	NA	Interview	Households, resource persons	124 households	NA	No	NA	No	No	NA	Amougou Claude Vianney	December 2023	Yes
Kamins, A. O., Restif, O., Ntiamoa-Baidu, Y., Suu-Ire, R., Hayman, D. T. S., Cunningham, A. A., Wood, J. L. N., & Rowcliffe, J. M. (2011). Uncovering the fruit bat bushmeat commodity chain and the true extent of fruit bat hunting in Ghana, West Africa. Biological Conservation, 144(12), 3000–3008. https://doi.org/10.1016/j.biocon.2011.09.003	Kamins, A. O.	Rowcliffe, J. M.	Biological Conservation	2011	ethnobiology	Original research	Africa	National	Ghana	Accra and Kumasi, Nkawkaw	8.0300284	-1.0800271	Urban and Rural markets	2009-2010	1	Interview	bushmeat actors	551 interviewees	NA	No	NA	No	No	NA	Amougou Claude Vianney	October 2023	Yes
Kamins, A. O., Rowcliffe, J. M., Ntiamoa-Baidu, Y., Cunningham, A. A., Wood, J. L. N., & Restif, O. (2015). Characteristics and Risk Perceptions of Ghanaians Potentially Exposed to Bat-Borne Zoonoses through Bushmeat. EcoHealth, 12(1), 104–120. https://doi.org/10.1007/s10393-014-0977-0	Kamins, A. O	Restif, O	EcoHealth	2015	ethnobiology	Original research	Africa	National	Ghana	Accra, Kumasi, Nkawkaw, Volta Region, Afram Plains	7	0.499997	Urban and Rural markets	2009-2011	4	Interview	Bushmeat actors	577 interviewees	NA	No	150 days	No	No	NA	Amougou Claude Vianney	November 2023	Yes
Kamins, A., Baker, K., Restif, O., Cunningham, A., & Wood, J. L. N. (2014). 5. Emerging risks from bat bushmeat in West Africa. In Trends in game meat hygiene (pp. 91–106). Brill | Wageningen Academic. https://doi.org/10.3920/978-90-8686-238-2_5	Kamins, A. O.	Wood, J. L. N.	Brill | Wageningen Academic	2014	ethnobiology	Original research	Africa	National	Ghana	Southern Ghana	NA	NA	Rural communities	NA	NA	Interview	Households	700 interviewees	Bartonella bacteria, henipaviruses, lyssaviruses, and filoviruses	No	NA	No	No	NA	Amougou Claude Vianney	October 2023	Yes
Katani, R., Schilling, M. A., Lyimo, B., Eblate, E., Martin, A., Tonui, T., Cattadori, I. M., Francesconi, S. C., Estes, A. B., Rentsch, D., Srinivasan, S., Lyimo, S., Munuo, L., Tiambo, C. K., Stomeo, F., Gwakisa, P., Mosha, F., Hudson, P. J., Buza, J. J., & Kapur, V. (2021). Identification of Bacillus anthracis, Brucella spp., and Coxiella burnetii DNA signatures from bushmeat. Scientific Repor…	Katani, R.	Kapur, V.	Scientific Reports	2021	public health surveillance	Original research	africa	National	Tanzania	Serengeti, Ruaha, and Selous regions	-6.5247123	35.7878438	Rural communities	2016-2018	3	Screening_Sequencing	bushmeat	3784 samples	Anthrax, Brucella, Coxiella	No	NA	No	No	NA	Amougou Claude Vianney	October 2023	Yes
Katani, R., Schilling, M. A., Lyimo, B., Tonui, T., Cattadori, I. M., Eblate, E., Martin, A., Estes, A. B., Buza, T., Rentsch, D., Davenport, K. W., Hovde, B. T., Lyimo, S., Munuo, L., Stomeo, F., Tiambo, C., Radzio-Basu, J., Mosha, F., Hudson, P. J., … Kapur, V. (2019). Microbial Diversity in Bushmeat Samples Recovered from the Serengeti Ecosystem in Tanzania. Scientific Reports, 9(1). https://d…	Katani, R.	Kapur, V.	Scientific Reports	2019	public health surveillance	Original research	africa	National	Tanzania	Serengeti	-2.454693078994751	34.881591796875	Forest and Protected areas	2016-2017	2	Screening_Sequencing	bushmeat	56 bushmeat tissue samples	Firmicutes, , Proteobacteria, Cyanobacteria , Bacteroidetes, Clostridium, Staphylococcus, Bacillus, actinobacteria, chloroflexi, fibrobacteria, planctomycetes, spirochetes, synergistetes, thermi, tenericutes and Ralstonia	No	NA	No	No	NA	Amougou Claude Vianney	October 2023	Yes
Kouadio Yéboué, F., Sylla, I., Allepo Abé, I., Kassi, M. N., Konan Konan, T., Jean-Claude Koffi, B., & Koffi, M. (2022). Molecular analysis of zoonotic pathogens observed in Thryonomys swinderianus (Marsh cane rat) in the city of Daloa in Center Western Côte d’Ivoire. African Journal of Microbiology Research 16(12), 358–364. https://doi.org/10.5897/AJMR2022.9656	Kouadio Yéboué, F	Koffi, M.	African Journal of Microbiology Research	2022	public health surveillance	Original research	Africa	National	Côte d’Ivoire	Daloa	6.8766904	-6.4516096	Urban market	2020	2	Screening_Sequencing	Thryonomys swinderianus	17 faeces samples	Trichuris trichiura, Trichuris leporis, Trichostrongylus axei and Paraspidodera uncinata	No	NA	No	No	NA	Amougou Claude Vianney	December 2023	Yes
Kurpiers, L. A., Schulte-Herbrüggen, B., Ejotre, I., & Reeder, D. A. M. (2015). Bushmeat and emerging infectious diseases: Lessons from Africa. In Problematic Wildlife: A Cross-Disciplinary Approach (pp. 507–551). Springer International Publishing. https://doi.org/10.1007/978-3-319-22246-2_24	Kurpiers, L. A	Reeder, D. A. M	Springer International Publishing	2015	epidemiology	Review article	Africa	International	Cameroon, Gabon, Congo, Côte d’Ivoire, DR Congo, Tanzania, Central African Republic, Guinea Bissau, Kenya, Rwanda, Uganda, Eritrea, Ethiopia, Senegal, Namibia, Zambia, Sierra Leone, Botswana, South Africa, Ghana, Malawi, Mozambique, Sudan, Zimbabwe,	NA	NA	NA	Forest, Protected areas and Rural markets	NA	NA	Review	Bushmeat actors	NA	viruses, helminths, bacteria, prions, fungi and protozoa	No	NA	Yes	No	NA	Amougou Claude Vianney	October 2023	Yes
Kuukyi, F. S., Amfo-Otu, R., & Wiafe, E. (2014). CONSUMER VIEWS OF BUSHMEAT CONSUMPTION IN TWO GHANAIAN MARKETS.In / Applied Research Journal (Vol. 2014, Issue 1). https://www.researchgate.net/publication/269602822	Kuukyi, F. S	Wiafe, E	Applied Research Journal	2014	ethnobiology	Original research	Africa	National	Ghana	Accra and Mfantseman Municipality	5.55	-0.2	Urban market	NA	NA	Interview	Bushmeat actors	100 interviewees	NA	No	NA	No	No	NA	Amougou Claude Vianney	October 2023	Yes
Lacroix, A., Vidal, N., Keita, A. K., Thaurignac, G., Esteban, A., de Nys, H., Diallo, R., Toure, A., Goumou, S., Soumah, A. K., Povogui, M., Koivogui, J., Monemou, J. L., Raulino, R., Nkuba, A., Foulongne, V., Delaporte, E., Ayouba, A., & Peeters, M. (2020). Wide diversity of coronaviruses in frugivorous and insectivorous bat species: A pilot study in Guinea, West Africa. Viruses, 12(8). https:/…	Lacroix, A.	Peeters, M.	Viruses	2020	public health surveillance	Original research	Africa	National	Guinea	Koundara; Conakry; Kindia; Mamou; Kankan; Gueckedou; Macenta;	NA	NA	Forest and Protected areas	2016-2017	3	Screening_Sequencing	Hipposideros sp, Chaerephon sp, Mops condylurus, Nycteris sp., Rhinolophus sp., Scotophilus leucogaster, Eidolon helvum, Epomophorus gambianus, Epomops buettikoferi, Hypsignathus monstrosus, Lissonycteris angolensis, Micropteropus pusillus, Nanonycteris veldkampii, Rousettus aegyptiacus	319 blood samples	β-CoV and α-CoV	No	NA	No	No	NA	Amougou Claude Vianney	November 2023	Yes
Lawson, E. T., Ohemeng, F., Ayivor, J., Leach, M., Waldman, L., & Ntiamoa-Baidu, Y. (2017). Understanding framings and perceptions of spillover: Preventing future outbreaks of bat-borne zoonoses. Disaster Prevention and Management, 26(4), 396–411. https://doi.org/10.1108/DPM-04-2016-0082	Lawson, E. T.	Ntiamoa-Baidu, Y.	Disaster Prevention and Management	2017	ethnobiology	Original research	Africa	National	Ghana	Accra	5.5571096	-0.2012376	Hospitals	2012-2014	3	Interview	Populations living close to large bat roosts	340 interviewees	NA	No	NA	No	No	NA	Amougou Claude Vianney	December 2023	Yes
LeBreton, M., Prosser, A. T., Tamoufe, U., Sateren, W., Mpoudi-Ngole, E., Diffo, J. L. D., Burke, D. S., & Wolfe, N. D. (2006). Patterns of bushmeat hunting and perceptions of disease risk among central African communities. Animal Conservation, 9(4), 357–363. https://doi.org/10.1111/j.1469-1795.2006.00030.x	LeBreton, M.	Wolfe, N. D.	Animal Conservation	2006	ethnobiology	Original research	Africa	National	Cameroon	Bangourain, Massangam, Ndikiniméki, Ayos, Bipindi, Vallée-du-Ntem, Mvangan, Ngoyla, Mouloundou, Widikum-Boffé, Nkum, Manyemen, Mudemba, Yingui, Mouanko, Somalomo and Bélabo	6	12.5	Rural communities	2004	2	Interview	Humans	3970 interviewees	NA	No	NA	No	No	NA	Amougou Claude Vianney	October 2023	Yes
Liégeois, F., Boué, V., Mouacha, F., Butel, C., Ondo, B. M., Pourrut, X., Leroy, E., Peeters, M., & Rouet, F. (2012). New STLV-3 strains and a divergent SIVmus strain identified in non-human primate bushmeat in Gabon. Retrovirology, 9. https://doi.org/10.1186/1742-4690-9-28	Liégeois, F.	Rouet, F.	Retrovirology	2012	public health surveillance	Original research	Africa	National	Gabon	Woleu-Ntem, Estuaire, ogooué-Ivindo, Ogooué-Lolo, Haut-Ogooué, Ngoumié, Nyanga, Ogooué Maritime, Moyen Ogooué	1.2950125	11.8218827	Forest, Protected areas and Rural markets	2009-2010	2	Biological tests	NHPs (C. cephus, C. nictitans, C. pogonias, C. torquatus, M. sphinx, C. neglectus, L. albigena)	63 blood and/or tissues samples	SIV and STLV	No	NA	No	No	NA	Amougou Claude Vianney	November 2023	Yes
Locatelli, S., & Peeters, M. (2012). Cross-species transmission of simian retroviruses: How and why they could lead to the emergence of new diseases in the human population. In AIDS (Vol. 26, Issue 6, pp. 659–673). https://doi.org/10.1097/QAD.0b013e328350fb68	Locatelli, S.	Peeters, M.	AIDS	2012	epidemiology	Review article	Africa	International	DR Congo, Cameroon	NA	NA	NA	Forest, Protected areas and Rural markets	2011	1	Review	Bushmeat	NA	SIV, STLV	No	NA	Yes	No	NA	Amougou Claude Vianney	November 2023	Yes
Lucas, A., Kumakamba, C., Lange, C. E., Obel, E., Miningue, G., Likofata, J., Gillis, A., LeBreton, M., McIver, D. J., Euren, J., Johnson, C. K., Goldstein, T., Muyembe-Tamfum, J. J., & Saylors, K. (2020). Serology and behavioral perspectives on Ebola virus disease among bushmeat vendors in Equateur, democratic republic of the Congo, after the 2018 outbreak. Open Forum Infectious Diseases, 7(8). …	Lucas, A.	Saylors, K	Open Forum Infectious Diseases	2020	public health surveillance	Original research	Africa	National	DR Congo	Mbandaka	0.0470732	18.2564803	Urban market	2018	1	Interview and Screening_Sequencing	Bushmeat actors and primates	NA	NA	No	5 days	No	No	NA	Amougou Claude Vianney	October 2023	Yes
Lucas, A., Kumakamba, C., Saylors, K., Obel, E., Kamenga, R., Makuwa, M., Clary, C., Miningue, G., McIver, D. J., Lange, C. E., Kingebeni, P. M., & Muyembe-Tamfum, J. J. (2022). Risk perceptions and behaviors of actors in the wild animal value chain in Kinshasa, Democratic Republic of Congo. PLoS ONE, 17(2 February). https://doi.org/10.1371/journal.pone.0261601	Lucas, A.	Muyembe-Tamfum, J. J	PLoS ONE	2022	public health surveillance	Original research	Africa	National	DR Congo	Makazu, Gambela, Cinquantenaire, N’Dolo, Liberte´, Selembao, Cen_x0002_tral, Bumbu, Port Strabak, and Baramoto	-2.9814344	23.8222636	Urban market	2016-2018	4	Interview and Observations	Market managers and Bushmeat actors	57 interviewees	NA	No	109 days per market (2 markets)	No	No	NA	Amougou Claude Vianney	October 2023	Yes
Maganga, G. D., Makouloutou-Nzassi, P., Boundenga, L., Maganga Landjekpo, H. N., Bangueboussa, F., Ndong Mebaley, T., Mounioko, F., & Gbati, O. B. (2023). Gastrointestinal Polyparasitism in Bushmeat in Zadie Department in Northeast Gabon. Veterinary Sciences, 10(3). https://doi.org/10.3390/vetsci10030229	Maganga, G. D.	Gbati, O. B.	Veterinary Sciences	2023	public health surveillance	Original research	Africa	National	Gabon	Zadie Department	-1	11.75	Rural communities	2019	4	Screening_Sequencing	Wild animals (Hystrix cristata, Phataginus tricuspis, Nandinia binotata, Geneta, Cephalophus spp, Cercopithecus sp, Osteolamus)	113 Fecal and intestinal samples	Strongylids , Strongyloides spp. , Ascaris spp. , Trichuris spp. , Capillaria spp. , Protostrongylus spp. , Enterobius spp. , Toxocara spp. and Mammomonogamus spp., Balantidium spp. , Eimeria spp. , and Entamoeba spp., Fasciola spp. and Paramphistomum spp. ; and cestode species, Taenia spp.	No	NA	No	No	NA	Amougou Claude Vianney	November 2023	Yes
Maurice, M. E. Manyi E. S. and Munge E. L.(2017). “Primate Bushmeat Consumption: A Source of Zoonotic Disease Risk in Tombel Area, Southwest Region, Cameroon.” International Journal of Environmental Sciences & Natural Resources, 5(2). https://doi.org/10.19080/ijesnr.2017.05.555660	Maurice, M. E.	Munge E. L.	International Journal of Environmental Sciences & Natural Resources	2017	ethnobiology	Original research	Africa	National	Cameroon	Tombel	4.750007	9.6691991	Rural market	2017	0	Interview	Hunters and Consumers	550 interviewees	NA	No	NA	No	No	NA	Amougou Claude Vianney	December 2023	Yes
Maurice, M. E., Flaubert, O. A., Mbinde, E. Q., & Mbah, C. N. (2017). An Assessment of the Conservation Attitude towards Bats in Bamenda City, Northwest Region, Cameroon. International Journal of Forest, Animal and Fisheries Research, 1(3), 15–23. https://doi.org/10.22161/ijfaf.1.3.2	Maurice, M. E.	Mbah, C. N.	International Journal of Forest, Animal and Fisheries Research,	2017	ethnobiology	Original research	Africa	National	Cameroon	Bamenda	5.9614117	10.1516505	Urban communities	2017	0	Interview	Humans	525 interviewees	NA	No	NA	No	No	NA	Amougou Claude Vianney	December 2023	Yes
Maurice, M. E., Fuashi, N. A., Flaubert, O. A., Mbinde, E. Q., & Mbah, C. N. (2017). An Exploration of Bats Consumption Behaviour and the Awareness of Zoonotic Diseases in Bamenda, Northwest Region, Cameroon. International Journal of Rural Development, Environment and Health Research, 1(3), 89–101. https://doi.org/10.22161/ijreh.1.3.10	Maurice, M. E.	Mbah, C. N.	International Journal of Rural Development, Environment and Health Research	2017	ethnobiology	Original research	Africa	National	Cameroon	Bamenda	5.9614118	10.1516506	Urban and Rural markets	2017	0	Interview	Consumers	526 interviewees	NA	No	NA	No	No	NA	Amougou Claude Vianney	December 2023	Yes
Mediannikov, O., Diatta, G., Zolia, Y., Balde, M. C., Kohar, H., Trape, J. F., & Raoult, D. (2012). Tick-borne rickettsiae in Guinea and Liberia. Ticks and Tick-Borne Diseases, 3(1), 43–48. https://doi.org/10.1016/j.ttbdis.2011.08.002	Mediannikov, O.	Raoult, D.	Ticks and Tick-Borne Diseases	2012	public health surveillance	Original research	Africa	National	Liberia	Mile 48 Junction	5.5833333	-8.533333333333333	Rural communities	2009	3	Screening_Sequencing	Phataginus sp., Cephalophus sp.	21 ticks (Libreria),	Rickettsia africae, Rickettsia raoultii	No	NA	No	No	NA	Amougou Claude Vianney	November 2023	Yes
Mossoun, A., Calvignac-Spencer, S., Anoh, A. E., Pauly, M. S., Driscoll, D. A., Michel, A. O., Nazaire, L. G., Pfister, S., Sabwe, P., Thiesen, U., Vogler, B. R., Wiersma, L., Muyembe-Tamfum, J.-J., Karhemere, S., Akoua-Koffi, C., Couacy-Hymann, E., Fruth, B., Wittig, R. M., Leendertz, F. H., & Schubert, G. (2017). Bushmeat Hunting and Zoonotic Transmission of Simian T-Lymphotropic Virus 1 in Tro…	Mossoun, A.	Schubert, G.	Genetic Diversity and Evolution	2017	ethnobiology	Original research	Africa	International	Côte d’Ivoire and DR Congo	Taï region and Bandundu region	NA	NA	Rural communities	2011-2013	4	Interview and Screening_Sequencing	NHP (Cercocebus atys, Cercopithecus campbelli, Cercopithecus diana, Cercopithecus petaurista, Piliocolobus badius, Pan troglodytes verus, Lophocebus aterrimus, Cercopithecus ascanius, Cercopithecus pogonias, Cercopithicus neglectus, Colobus guereza, Perodicticus potto, Piliocolobus tholloni, Cercopithecidae, Galagidae) and 876 villagers	64 samples	HTLV-1, STLV-1	No	NA	No	No	NA	Amougou Claude Vianney	October 2023	Yes
Mossoun, A., Pauly, M., Akoua-Koffi, C., Couacy-Hymann, E., Leendertz, S. A. J., Anoh, A. E., Gnoukpoho, A. H., Leendertz, F. H., & Schubert, G. (2015). Contact to Non-human Primates and Risk Factors for Zoonotic Disease Emergence in the Taï Region, Côte d’Ivoire. EcoHealth, 12(4), 580–591. https://doi.org/10.1007/s10393-015-1056-x	Mossoun, A.	Schubert, G.	EcoHealth	2015	ethnobiology	Original research	Africa	National	Côte d’Ivoire	Taï Forest National Park	7.9897372	-5.5679459	Rural communities	2012	3	Interview	Humans	504 interviewees	NA	No	NA	No	No	NA	Amougou Claude Vianney	October 2023	Yes
Mouinga-Ondémé, A., & Kazanji, M. (2013). Simian foamy virus in non-human primates and cross-species transmission to humans in Gabon: An emerging zoonotic disease in Central Africa? In Viruses (Vol. 5, Issue 6, pp. 1536–1552). https://doi.org/10.3390/v5061536	Mouinga-Ondémé, A.	Kazanji, M.	Viruses	2013	ethnobiology	Review article	Africa	National	Gabon	Lambaréné, Oyem, Makokou, Franceville CIRMF	-0.8999695	11.6899699	Forest, Protected areas and Rural community	NA	NA	Review	NHPs	NA	SFV	No	NA	No	No	NA	Amougou Claude Vianney	October 2023	Yes
Mouinga-Ondémé, A., Caron, M., Nkoghé, D., Telfer, P., Marx, P., Saïb, A., Leroy, E., Gonzalez, J.-P., Gessain, A., & Kazanji, M. (2012). Cross-Species Transmission of Simian Foamy Virus to Humans in Rural Gabon, Central Africa. Journal of Virology, 86(2), 1255–1260. https://doi.org/10.1128/jvi.06016-11	Mouinga-Ondémé, A.	Kazanji, M	Journal of Virology	2012	public health surveillance	Original research	Africa	National	Gabon	Wouleu-Ntem, Ogoue-Ivindo, Moyen-Ogoue, Haut-Ogoue, Ogoue-Lolo, Ngounie, Ogoue-Maritime, Nyanga, Estuaire	NA	NA	Rural communities	NA	NA	Interview and Screening_Sequencing	Bushmeat (Cercopithecus solatus, Cercopithecus pogonias, Cercopithecus nictitans, Cercopithecus neglectus, Cercopithecus cephus, Cercocebus torquatus , Mandrillus sphinx, Pan troglodytes troglodytes, Gorilla gorilla, Miopithecus ogouensis, Miopithecus talapoin, Colobus guereza, Lophocebus albigena)	286 blood and 211 tissue samples	SFV	No	NA	No	No	NA	Amougou Claude Vianney	November 2023	Yes
Mulangu, S., Alfonso, V. H., Hoff, N. A., Doshi, R. H., Mulembakani, P., Kisalu, N. K., Okitolonda-Wemakoy, E., Kebela, B. I., Marcus, H., Shiloach, J., Phue, J. N., Wright, L. L., Muyembe-Tamfum, J. J., Sullivan, N. J., & Rimoin, A. W. (2018). Serologic evidence of ebolavirus infection in a population with no history of outbreaks in the Democratic Republic of the Congo. Journal of Infectious Dis…	Mulangu, S.	Rimoin, A. W.	Journal of Infectious Diseases	2018	ethnobiology	Original research	Africa	National	DR Congo	Kasai Oriental province	-6.114695	23.5920258	Rural communities	2007	11	Interview and Biological test	Humans	3415 serum	NA	No	NA	No	Yes	13	Amougou Claude Vianney	December 2023	Yes
Mulangu, S., Borchert, M., Paweska, J., Tshomba, A., Afounde, A., Kulidri, A., Swanepoel, R., Muyembe-Tamfum, J. J., & Van der Stuyft, P. (2016). High prevalence of IgG antibodies to Ebola virus in the Efé pygmy population in the Watsa region, Democratic Republic of the Congo. BMC Infectious Diseases, 16(1). https://doi.org/10.1186/s12879-016-1607-y	Mulangu, S.	Van der Stuyft, P.	BMC Infectious Diseases	2016	epidemiology	Original research	Africa	National	DR Congo	Watsa region	NA	NA	Rural communities	2002	14	Interview and Biological test	Humans	300 interviewees and blood samples	EBOV	No	3 days	No	No	NA	Amougou Claude Vianney	October 2023	Yes
Namusisi, S., Mahero, M., Travis, D., Pelican, K., Robertson, C., & Mugisha, L. (2021). A descriptive study of zoonotic disease risk at the human-wildlife interface in a biodiversity hot spot in South Western Uganda. PLoS Neglected Tropical Diseases, 15(1), 1–16. https://doi.org/10.1371/journal.pntd.0008633	Namusisi, S.	Mugisha, L.	PLoS Neglected Tropical Diseases	2021	ethnobiology	Original research	africa	National	Uganda	Kitoba and Kiziranfumbi	1.5333554	32.2166578	Rural market	2017	4	Interview	Bushmeat actors and Consumers	370 interviewees	NA	No	NA	No	No	NA	Amougou Claude Vianney	October 2023	Yes
Narat, V., Kampo, M., Heyer, T., Rupp, S., Ambata, P., Njouom, R., & Giles-Vernick, T. (2018). Using physical contact heterogeneity and frequency to characterize dynamics of human exposure to nonhuman primate bodily fluids in central Africa. PLoS Neglected Tropical Diseases, 12(12). https://doi.org/10.1371/journal.pntd.0006976	Narat, V.	Giles-Vernick, T.	PLoS Neglected Tropical Diseases	2018	ethnobiology	Original research	Africa	National	Cameroon	moloundou	4.0210837	14.1033954	Rural community and Rural markets	2016-2017	1	Interview and Observations	Humans and Primates	449 interviewees	NA	No	NA	No	No	NA	Amougou Claude Vianney	October 2023	Yes
Narat, V., Salmona, M., Kampo, M., Heyer, T., Rachik, A. S., Mercier-Delarue, S., Ranger, N., Rupp, S., Ambata, P., Njouom, R., Simon, F., Le Goff, J., & Giles-Vernick, T. (2023). Higher convergence of human-great ape enteric eukaryotic viromes in central African forest than in a European zoo: a One Health analysis. Nature Communications, 14(1). https://doi.org/10.1038/s41467-023-39455-9	Narat, V.	Giles-Vernick, T.	Nature Communications	2023	public health surveillance	Original research	Africa & Europe	International	Cameroon and an European zoo	Yokadouma and Moloundou	NA	NA	Forest, Protected areas and Rural community	2015-2017	6	Interview and Observations	Inhabitants and Zookeepers	103 interviewees and 122 stool samples	NA	No	six months	Yes	No	NA	Amougou Claude Vianney	October 2023	Yes
Nettey, O. E. A., Enuameh, Y. A., Zandoh, C., Anane, E. A., Abukari, M., Agbokey, F., Dadzie, A. Q., Tivura, M., Adu-Gyasi, D., Febir, L. G., Ae-Ngibise, K. A., Letsa, T., Asante, K. P., & Owusu-Agyei, S. (2016). Knowledge, Attitudes and Preventive Practices on Ebola Virus Disease in the Kintampo Districts of Ghana. Health, 08(14), 1465–1484. https://doi.org/10.4236/health.2016.814146	Nettey, O. E. A.	Owusu-Agyei, S.	Health	2016	ethnobiology	Original research	Africa	National	Ghana	Kintampo Districts	8.1	-1.2	Urban and Rural communities	2014	2	Interview	Humans	1028 interviewees	NA	No	NA	No	No	NA	Amougou Claude Vianney	November 2023	Yes
Ngade ivo, Merril Singer, Olivia Marcus, & Jose Hasemann. (2017). Implications of changing attitudes towards game meat consumption at the time of ebola in limbe, Cameroon. Human Organization, 76(1), 48–58.	ivo Ngade	Jose Hasemann.	Human Organization	2017	ethnobiology	Original research	Africa	National	Cameroon	Limbe	4.010289	9.207058	Urban and Rural markets	2015	2	Interview and Observations	Households	50 interviewees	NA	No	21 days	No	No	NA	Amougou Claude Vianney	December 2023	Yes
Nguyen, L. B., Fossung, E. E., Affana Nkoa, C., & Humle, T. (2021). Understanding consumer demand for bushmeat in urban centers of Cameroon with a focus on pangolin species. Conservation Science and Practice, 3(6). https://doi.org/10.1111/csp2.419	Nguyen, L. B.	Humle, T.	Conservation Science and Practice	2021	ethnobiology	Original research	Africa	National	Cameroon	Bertoua and Ebolowa	NA	NA	Urban market	2017	4	Interview	Bushmeat actors	597 interviewees	NA	No	15 days	No	No	NA	Amougou Claude Vianney	December 2023	Yes
Ntumvi, N. F., Ndze, V. N., Gillis, A., Le Doux Diffo, J., Tamoufe, U., Takuo, J.-M., Mouiche, M. M. M., Nwobegahay, J., Lebreton, M., Rimoin, A. W., Schneider, B. S., Monagin, C., Mciver, D. J., Roy, S., Ayukekbong, J. A., Saylors, K., Joly, D. O., Wolfe, N. D., Rubin, E. M., & Lange, C. E. (2021). Wildlife in Cameroon harbor diverse coronaviruses including many isolates closely related to human…	Nkom F. Ntumvi	Christian E. Lange	Virus Evolution	2022	public health surveillance	Original research	Africa	National	Cameroon	South Region, Centre Region, East Region, Littoral Region, North Region, Far North Region, South-West Region	4.6125522	13.1535811	Forest, protected areas, rural markets and rural community	2003-2018	3	Screening_Sequencing	Bushmeat (Bats, NHPs)	swabs (oral (5,214), rectal (4,818)) , tissues (spleen (893), liver (93), lung (5), colon (4), small intestine (4), muscle (1), skin (1) and thyroid (1)), plasma (377), serum (20), whole blood (1), feces (36), genital swabs (5), and nasal swabs (1)	Coronaviruses	No	89 months	No	No	NA	Amougou Claude Vianney	December 2023	Yes
Ohemeng, F., Lawson, E. T., Ayivor, J. S., & Ntiamoa-Baidu, Y. (2019). Changer les attitudes et les comportements envers les chauves-souris par les communautés qui vivent à proximité des gîtes des chauves-souris après l’épidémie de maladie virale Ebola en 2013 en Afrique de l’Ouest. Journal of Global Health, 3. https://doi.org/10.29392/joghr.3.e2019037	Ohemeng, F.	Ntiamoa-Baidu, Y.	Journal of Global Health	2019	ethnobiology	Original research	Africa	National	Ghana	Tanobaose, Ve-Golokuate, Kpeve, Gbefi-Tornu and Accra	NA	NA	Rural communities	NA	NA	Interview	Humans	554 interviewees	NA	No	NA	No	No	NA	Amougou Claude Vianney	October 2023	Yes
Okoye, I. C., Ozioko, K. U., Obiezue, N. R., & Ikele, B. C. (2015). Intestinal parasitic fauna and zoonotic potentials of commonly consumed wildlife. Helminthologia (Poland), 52(3), 195–204. https://doi.org/10.1515/helmin-2015-0033	Okoye, I. C.	Ikele, B. C.	Helminthologia	2015	public health surveillance	Original research	Africa	National	Nigeria	Nsukka cultural zone	6.8	7.233333333333333	Forest, Protected areas and Rural markets	2013-2014	1	Biological tests	Wild animals (Francolinus bicalcarutus, Numida meleagris, Xenus erythropus, Thryonomys swinderianus, Oryctolagus cuniculus, Philantomba maxwelli, Sylvicapra grimmia, Varanus exanthematicus, Varanus ornatus)	143 faecal samples	12 nematodes, 3 plathelminths, 1 acantocephalan, 2 protozoa	No	NA	No	No	NA	Amougou Claude Vianney	October 2023	Yes
Olayemi, A., Oyeyiola, A., Antunes, A., Bonillo, Ć., Cruaud, C., & Gaubert, P. (2011). Contribution of DNA-typing to bushmeat surveys: Assessment of a roadside market in south-western Nigeria. Wildlife Research, 38(8), 696–716. https://doi.org/10.1071/WR11015	Olayemi, A.	Gaubert, P.	Wildlife Research	2011	epidemiology	Original research	Africa	National	Nigeria	Asejire	7.3934749	4.1406874	Rural market	2009	2	Interview and Observations	traders and bushmeat	Bushmeat tissue	NA	No	24 days	No	No	NA	Amougou Claude Vianney	October 2023	Yes
Omoleke, S. A., Mohammed, I., & Saidu, Y. (2016). Ebola viral disease in West Africa: A threat to global health, economy and political stability. Journal of Public Health in Africa, 7(1), 27–40. https://doi.org/10.4081/jphia.2016.534	Omoleke, S. A.	Saidu, Y.	Journal of Public Health in Africa	2016	epidemiology	Review article	Africa	International	Burundi, Cameroun, Central African Republic, Congo, Cote d'ivoire, DR Congo, Equatorial Guinea, Ethiopia, Gabon, Ghana, Guinnée, Liberia, Madagascar, Malawi, Mozambique, Nigeria, Siera leone, South Sudan, Tanzania, Togo, Uganda	NA	NA	NA	Urban and Rural communities	2014	2	Review	NA	NA	NA	No	NA	Yes	Yes	2	Amougou Claude Vianney	November 2023	Yes
Omonona, A., & Adetuga, A. T. (2018). Drivers of Bushmeat Hunting and Perceptions of Zoonoses among Wildlife Hunters and Traders around Old Oyo National Park, Nigeria. Ibadan Journal of Agricultural Research Vol. 14(2), https://www.researchgate.net/publication/370832878	Omonona, A.O.	Adetuga, A.T.	Ibadan Journal of Agricultural Research	2018	ethnobiology	Original research	Africa	National	Nigeria	Old Oyo National Park	9.1	4.333333333333333	Urban communities	NA	NA	Interview	Bushmeat actors	hunters (81) and wildlife traders (79)	NA	No	NA	No	No	NA	Amougou Claude Vianney	December 2023	Yes
Omonona, A.O., Ademola, I.O., and Ayansola, V.I. (2019). Prevalence of Gastrointestinal Parasites of Walter’s duiker (Philantomba walteri) in Ondo State, Nigeria. https://www.researchgate.net/publication/337471909	Omonona, A.	Ayansola, V.I.	African Journal Biomedecine Research	2019	public health surveillance	Original research	Africa	National	Nigeria	Ondo State	7.0209686	5.0567477	Urban market	NA	NA	Screening_Sequencing	Walter’s duikers (Philantomba walteri)	40 gastrointestinal (GIT) samples	Fasciola spp., Paraphystomum spp., Strongyloides spp., Trichostrongylus spp., Toxocara spp., Haemonchus spp., Protostrongylus larva, Eimeria spp.	No	NA	No	Yes	2	Amougou Claude Vianney	October 2023	Yes
Onyekuru, N. J. A., Ume, C. O., Ezea, C. P., & Chukwuma Ume, N. N. (2020). Effects of Ebola Virus Disease Outbreak on Bush Meat Enterprise and Environmental Health Risk Behavior Among Households in South-East Nigeria. Journal of Primary Prevention, 41(6), 603–618. https://doi.org/10.1007/s10935-020-00619-8	Onyekuru, N. J. A.	Chukwuma Ume, N. N.	Journal of Primary Prevention	2020	ethnobiology	Original research	Africa	National	Nigeria	Nsukka and igbo-etiti	6.5536094	7.4143061	Urban and Rural communities	2014-2016	6	Interview	Bushmeat actors	40 sellers and 60 consumers.	NA	No	NA	No	Yes	6	Amougou Claude Vianney	October 2023	Yes
Ordaz-Németh, I., Arandjelovic, M., Boesch, L., Gatiso, T., Grimes, T., Kuehl, H. S., Lormie, M., Stephens, C., Tweh, C., & Junker, J. (2017). The socio-economic drivers of bushmeat consumption during the West African Ebola crisis. PLoS Neglected Tropical Diseases, 11(3). https://doi.org/10.1371/journal.pntd.0005450	Ordaz-Németh	Junker, J.	PLoS Neglected Tropical Diseases	2017	ethnobiology	Original research	Africa	National	Liberia	across the entire country of Liberia	6.328034	-10.797788	Urban and Rural communities	2010-2015	2	Interview	Households	275 interviewees	NA	No	NA	No	Yes	2	Amougou Claude Vianney	October 2023	Yes
Ozioko, K. U., Okoye, C. I., Obiezue, R. N., & Agbu, R. A. (2018). Knowledge, attitudes, and behavioural risk factors regarding zoonotic infections among bushmeat hunters and traders in Nsukka, southeast Nigeria. Epidemiology and Health, 40. https://doi.org/10.4178/EPIH.E2018025	Ozioko, K. U.	Agbu, R. A.	Epidemiology and Health	2018	ethnobiology	Original research	Africa	National	Nigeria	Nsukka	6.8	7.233333333333333	Rural market	2016-2017	1	Interview	Bushmeat actors	76 interviewees	NA	No	NA	No	No	NA	Amougou Claude Vianney	October 2023	Yes
Paguem, A., Manchang, K., Kamtsap, P., Renz, A., Schaper, S., Dobler, G., Bakkes, D. K., & Chitimia-Dobler, L. (2023). Ticks and Rickettsiae Associated with Wild Animals Sold in Bush Meat Markets in Cameroon. Pathogens, 12(2). https://doi.org/10.3390/pathogens12020348	Paguem, A.	Chitimia-Dobler, L.	Pathogens	2023	public health surveillance	Original research	Africa	National	Cameroon	Kaele, Soramboum, Lom Pangar , Mfou , and Ebolowa	6	12.5	Urban market	2020-2021	2	Screening_Sequencing	Bushmeat (Phataginus tricuspis, Phacochoerus africanus, Varanus niloticus, Atherurus africanus, Caracal aurata, Civettictis civetta, Cercopithecus spp, Cephalophus spp, Atelerix albiventris, Cephalophus rufilatus, Lepus, Python sebae, Cricetomys)	686 ticks	tiks (Amblyomma compressum, Amblyomma flavomaculatum, Amblyomma variegatum, Haemaphysalis camicasi, Haemaphysalis houyi, Haemaphysalis leachi, Haemaphysalis parmata, Hyalomma nitidum, Hyalomma rufipes, Hyalomma truncatum, Ixodes rasus, Ixodes moreli, Rhipicephalus guilhoni, Rhipicephalus moucheti, Rhipicephalus muhsamae, Rhipicephalus microplus, Rhipicephalus camicasi, and Rhipicephalus linnaei) …	No	NA	No	Yes	14	Amougou Claude Vianney	October 2023	Yes
Patel, E. H., Martin, A., Funk, S. M., Yongo, M., Floros, C., Thomson, J., & Fa, J. E. (2023). Assessing disease risk perceptions of wild meat in savanna borderland settlements in Kenya and Tanzania. Frontiers in Ecology and Evolution, 11. https://doi.org/10.3389/fevo.2023.1033336	Patel, E. H.	Fa, J. E.	Frontiers in Ecology and Evolution	2023	ethnobiology	Original research	Africa	International	Kenya &Tanzania	Taita Taveta county and Rombo district	-3.2955922	37.7345928	Rural communities	2021	2	Interview	Households	299 interviewees (189 in the Kenyan villages and 110 on the Tanzanian side)	NA	No	NA	No	No	NA	Amougou Claude Vianney	October 2023	Yes
Peeters, M., Courgnaud, V., Abela, B., Auzel, P., Pourrut, X., Bibollet-Ruche, F., Loul, S., Liegeois, F., Butel, C., Koulagna, D., Mpoudi-Ngole, E., Shaw, G. M., Hahn, B. H., & Delaporte, E. (2002). Risk to Human Health from a Plethora of Simian Immunodeficiency Viruses in Primate Bushmeat. In Emerging Infectious Diseases • (Vol. 8, Issue 5).	Peeters, M.	Delaporte, E.	Emerging Infectious Diseases	2002	public health surveillance	Original research	Africa	National	Cameroon	Yaounde, surrounding villages	3.8689867	11.5213344	Forest, Protected areas and Rural markets	1999-2001	1	Screening_Sequencing	Primates (Cercocebus agilis, Cercocebus torquatus, Lophocebus albigena, Cercopithecus cephus, mona, neglectus, nictitans, pogonias, preussi, Chlorocebus tantalus, Miopithecus ogouensis, Erytrocebus patas, Colobus guereza, Mandrillus leucophaeus, Mandrillus sphinx, Papio anubis )	573 Blood Samples	SIV	No	NA	No	No	NA	Amougou Claude Vianney	October 2023	Yes
Pernet, O., Schneider, B. S., Beaty, S. M., Lebreton, M., Yun, T. E., Park, A., Zachariah, T. T., Bowden, T. A., Hitchens, P., Ramirez, C. M., Daszak, P., Mazet, J., Freiberg, A. N., Wolfe, N. D., & Lee, B. (2014). Evidence for henipavirus spillover into human populations in Africa. Nature Communications, 5. https://doi.org/10.1038/ncomms6342	Pernet, O.	Lee, B.	Nature Communications	2014	epidemiology	Original research	Africa	National	Cameroon	Yaoundé	3.8689867	11.5213344	Rural communities	2001-2007	7	Biological tests	Bats (44) and Humans (479)	487 serum samples	NA	No	NA	No	No	NA	Amougou Claude Vianney	October 2023	Yes
Peros, C. S., Dasgupta, R., Kumar, P., & Johnson, B. A. (2021). Bushmeat, wet markets, and the risks of pandemics: Exploring the nexus through systematic review of scientific disclosures. In Environmental Science and Policy (Vol. 124, pp. 1–11). Elsevier Ltd. https://doi.org/10.1016/j.envsci.2021.05.025	Peros, C. S	Johnson, B. A	Environmental Science and Policy	2021	public health surveillance	Review article	Africa, Europe, Asia & America	International	Cameroon, Uganda, Guinea, Democratic Republic of the Congo, Laos, Nigeria, Sierra Leone, Cote d'Ivoire, Ghana, U.S., Kenya.	NA	NA	NA	Urban market, rural market	2020	1	Review	Bushmeat actors	NA	viruses, helminths, bacteria and protozoa	No	NA	No	Yes	0	Amougou Claude Vianney	October 2023	Yes
Pourrut, X., Diffo, J. L. D., Somo, R. M., Bilong Bilong, C. F., Delaporte, E., LeBreton, M., & Gonzalez, J. P. (2011). Prevalence of gastrointestinal parasites in primate bushmeat and pets in Cameroon. Veterinary Parasitology, 175(1–2), 187–191. https://doi.org/10.1016/j.vetpar.2010.09.023	Pourrut, X.	Gonzalez, J. P.	Veterinary Parasitology	2011	public health surveillance	Original research	Africa	National	Cameroon	Elig-Edzoa, Mvog-Mbi and Railway-station area	3.8689867	11.5213344	Urban market	NA	NA	Biological tests	Primates (Cercopithecus cephus, Cercopithecus mona, Cercopithecus neglectus, Cercopithecus nictitans, Cercopithecus pogonias, Cercocebus agilis, Cercocebus torquatus, Chlorocebus aethiops tantalus, Colobus guereza, Eythrocebus patas, Lophocebus albigena, Mandrillus sphinx, Miopithecus ogoouensis, Pan troglodytes, Papio anubis)	125 Fecal samples	Entamoeba coli, Entamoeba histolitica, Endolimax nana, Strongyloides fulleborni, Ancylostoma sp., Trichuris sp., Capillaria sp, Enterobius sp., Ascaris sp, Spirura sp., Schistosoma mansoni, Bertiella sp.	No	NA	No	No	NA	Amougou Claude Vianney	October 2023	Yes
Quiner, C. A., Moses, C., Monroe, B. P., Nakazawa, Y., Doty, J. B., Hughes, C. M., Mccollum, A. M., Ibata, S., Malekani, J., Okitolonda, E., Carroll, D. S., & Reynolds, M. G. (2017). Presumptive risk factors for monkeypox in rural communities in the Democratic Republic of the Congo. PLoS ONE, 12(2). https://doi.org/10.1371/journal.pone.0168664	Quiner, C. A	Reynolds, M. G.	PLoS ONE	2017	ethnobiology	Original research	Africa	National	DR Congo	Tshuapa Province	NA	NA	Rural communities	2011-2013	4	Interview	Humans	939 interviewees	NA	No	NA	No	No	NA	Amougou Claude Vianney	October 2023	Yes
Randolph, S. G., Ingram, D. J., Curran, L. M., Holland Jones, J., & Durham, W. H. (2022). Urban wild meat markets in Cameroon: Actors and motives. World Development, 160. https://doi.org/10.1016/j.worlddev.2022.106060	Randolph, S. G.	Ashour, H. M.	World Development	2020	ethnobiology	Original research	africa	National	Cameroon	Yaoundé and Abong Mbang	NA	NA	Urban markets	2009-2010	10	Interview	bushmeat actors	59 interviewees	NA	No	156 days	No	No	NA	Amougou Claude Vianney	December 2023	Yes
Richard, L., Mouinga-Ondémé, A., Betsem, E., Filippone, C., Nerrienet, E., Kazanji, M., & Gessain, A. (2016). Zoonotic Transmission of Two New Strains of Human T-lymphotropic Virus Type 4 in Hunters Bitten by a Gorilla in Central Africa. Clinical Infectious Diseases, 63(6), 800–803. https://doi.org/10.1093/cid/ciw389	Richard, L.	Gessain, A.	Clinical Infectious Diseases	2016	public health surveillance	Original research	Africa	Regional	Cameroon and Gabon	Ndikinimeki, Kribi, Lolodorf, Oveng, Djoum, Mintom, Akonolinga, Somalomo, Abong-Mbang, Lomie, Yokadouma, Salapoumbé, Moloundou, Campo, Wouleu-Ntem, Ogoue-Ivindo, Moyen-Ogoue, Haut-Ogoue, Ogoue-Lolo, Ngounie, Ogoue-Maritime, Nyanga, Estuaire, Bipindi and Ntem	NA	NA	Forest, Protected areas and Rural community	NA	NA	Screening_Sequencing	Bushmeat actors	Blood samples (300 hunters and 32 NHP)	HTLV-4	No	NA	No	No	NA	Amougou Claude Vianney	November 2023	Yes
Rimoin, A. W., Alfonso, V. H., Hoff, N. A., Doshi, R. H., Mulembakani, P., Kisalu, N. K., Muyembe, J. J., Okitolonda, E. W., & Wright, L. L. (2017). Human Exposure to Wild Animals in the Sankuru Province of the Democratic Republic of the Congo. EcoHealth, 14(3), 552–563. https://doi.org/10.1007/s10393-017-1262-9	Rimoin, A. W.	Wright, L. L.	EcoHealth	2017	ethnobiology	Original research	Africa	National	DR Congo	Sankuru Province	-4.96667	23.45	Rural communities	2007	10	Interview	Humans	3140 interviewees	NA	No	NA	No	No	NA	Amougou Claude Vianney	October 2023	Yes
Saylors, K. E., Mouiche, M. M., Lucas, A., McIver, D. J., Matsida, A., Clary, C., Maptue, V. T., Euren, J. D., LeBreton, M., & Tamoufe, U. (2021). Market characteristics and zoonotic disease risk perception in Cameroon bushmeat markets. Social Science and Medicine, 268. https://doi.org/10.1016/j.socscimed.2020.113358	Saylors, K. E	Tamoufe, U	Social Science and Medicine	2021	ethnobiology	Original research	Africa	National	Cameroon	Meyomessala, Sangmelima, Ebolowa	2.936176	11.975646	Rural markets, Hospitals	2014-2019	2	Interview	Market managers and Bushmeat actors	110 (markets), 651 (hospitals and communities)	NA	No	NA	No	No	NA	Amougou Claude Vianney	October 2023	Yes
Schaumburg, F., Pauly, M., Anoh, E., Mossoun, A., Wiersma, L., Schubert, G., Flammen, A., Alabi, A. S., Muyembe-Tamfum, J. J., Grobusch, M. P., Karhemere, S., Akoua-Koffi, C., Couacy-Hymann, E., Kremsner, P. G., Mellmann, A., Becker, K., Leendertz, F. H., & Peters, G. (2015). Staphylococcus aureus complex from animals and humans in three remote African regions. Clinical Microbiology and Infection…	Schaumburg, F.	Peters, G.	Clinical Microbiology and Infection	2015	epidemiology	Original research	Africa	National	Côte d’Ivoire, Gabon, and DR Congo	CI (Daobly, Gahably, Gouliako, Keibly, Pauleoula, Ponan, Tai, Zaipobly), DRC (Bekombo, Bungosani, Ipopé, Iyoko, Lompolé, Lui Kotale, Nganda), Gabon (Village tranquille, Tsibanga, Ossimba, Ndougou, Soga, Egouba)	NA	NA	Rural communities	2010-2013	2	Screening_Sequencing	Humans (n = 1288) and Animals (n = 698; Cercopithecus nictitans, C, mona, Cephalophus spp, Civetictis civetta, Galloanserae)	1288 participants and 698 animals (nasal and pharyngeal swabs)	S. aureus, S. schweitzeri	No	NA	No	No	NA	Amougou Claude Vianney	November 2023	Yes
Smiley Evans, T., Tutaryebwa, L., Gilardi, K. V., Barry, P. A., Marzi, A., Eberhardt, M., Ssebide, B., Cranfield, M. R., Mugisha, O., Mugisha, E., Kellermann, S., Mazet, J. A. K., & Johnson, C. K. (2018). Suspected Exposure to Filoviruses among People Contacting Wildlife in Southwestern Uganda. Journal of Infectious Diseases, 218, S277–S286. https://doi.org/10.1093/infdis/jiy251	Smiley Evans	Johnson, C. K.	Journal of Infectious Diseases	2018	public health surveillance	Original research	africa	National	Uganda	Bwindi Impenetrable Forest	-1.0033513	29.6453113	Hospitals	2013	5	Interview and Biological test	humans	331 Blood samples and oropharyngeal swab	Ebola virus (EBOV), Sudan virus (SUDV), Bundibugyo virus (BDBV), and Marburg virus	No	NA	No	No	NA	Amougou Claude Vianney	December 2023	Yes
Stolka, K. B., Ngoyi, B. F., Grimes, K. E. L., Hemingway-Foday, J. J., Lubula, L., Nzanzu Magazani, A., Bikuku, J., Mossoko, M., Manya Kitoto, L., Mpangi Bashilebo, S., Lufwa Maya, D., Kebela Ilunga, B., Rhea, S., & Macdonald, P. D. M. (2018). Assessing the Surveillance System for Priority Zoonotic Diseases in the Democratic Republic of the Congo, 2017. Health Security, 16, S44–S53. https://doi.o…	Stolka, K. B.	Macdonald, P. D. M.	Health Security	2018	ethnobiology	Original research	Africa	National	DR Congo	Kinshasa and Haut Katanga provinces	NA	NA	Hospitals and Urban communities	2017	1	Interview	Health workers	79 interviewees	NA	No	NA	No	No	NA	Amougou Claude Vianney	December 2023	Yes
Subramanian, M. (2012). Zoonotic disease risk and the bushmeat trade: Assessing awareness among hunters and traders in Sierra Leone. EcoHealth, 9(4), 471–482. https://doi.org/10.1007/s10393-012-0807-1	Subramanian, M.	NA	EcoHealth	2012	ethnobiology	Original research	Africa	National	sierra leone	Moyamba, Tonkolili, Bo, Kenema, and Kono districts	8.6400349	-11.8400269	Rural communities and Urban markets	2010	2	Interview	Bushmeat actors	123 interviewees	NA	No	NA	No	No	NA	Amougou Claude Vianney	October 2023	Yes
Suu-Ire, R., Obodai, E., Bel-Nono, S. O., Ampofo, W. K., Mazet, J. A. K., Goldstein, T., Johnson, C. K., Smith, B., Boaatema, L., Asigbee, T. W., Awuni, J., Opoku, E., & Kelly, T. R. (2022). Surveillance for potentially zoonotic viruses in rodent and bat populations and behavioral risk in an agricultural settlement in Ghana. One Health Outlook, 4(1), 6. https://doi.org/10.1186/s42522-022-00061-2	Richard Suu‑Ire	Terra R. Kelly	One Health Outlook	2022	public health surveillance	Original research	Africa	National	Ghana	Bono East Region	7.7166667	-10.7	Rural communities	2017-2018	4	Interview and Screening_Sequencing	Bats (Epomophorus gambianus, Eidolon helvum, Epomops buettikoferi, Epomops franqueti, Mops condylurus) and rodents	418 bats and 293 rodents (Oral, urogenital, and fecal swabs)	BtKY56/ BtKY55, PREDICT_CoV-102, KY22/2006,	No	NA	No	No	NA	Amougou Claude Vianney	December 2023	Yes
Switzer, W. M., Tang, S., Ahuka-Mundeke, S., Shankar, A., Hanson, D. L., Zheng, H. Q., Ayouba, A., Wolfe, N. D., LeBreton, M., Djoko, C. F., Tamoufe, U., Esteban, A., Heneine, W., Peeters, M., Wright, L. L., Muyembe-Tamfum, J. J., Wemakoy, E. O., Mulembakani, P., Hoff, N. A., & Rimoin, A. W. (2012). Novel simian foamy virus infections from multiple monkey species in women from the Democratic Repu…	Switzer, W. M.	Rimoin, A. W.	Retrovirology	2012	public health surveillance	Original research	Africa	National	DR Congo	Asenge, Olombo Munene, Kole Yango, Ndjale, CERS Kole Yango, Tokondo, Djombe, Loseke, Mamba Ewanga, Mamba Edinda, Mamba Etende, Penashimba, Okoko, Penashimba, and Bahamba	2.1366388	25.3477145	Rural communities	2007	5	Interview and Biological test	Humans	3,846 consenting participants and 3,334 plasma samples (86.7%)	NA	No	NA	No	No	NA	Amougou Claude Vianney	October 2023	Yes
Tamekloe, S., Pam, G., Turshak, L., Ukizintambara, T., & Okpanachi, M. (2024). Gastrointestinal parasites in Papio anubis (Olive baboons) of Yankari game reserve: Zoonotic concerns. Sokoto Journal of Veterinary Sciences, 22(1), 12-19. https://doi.org/10.4314/sokjvs.v22i1.2	Tamekloe, S.	Okpanachi, M.	Sokoto Journal of Veterinary Sciences	2024	public health surveillance	Original research	Africa	National	Nigeria	Bauchi State	9.83332	10.500014	Forest and Protected areas	2022	2	Biological tests	Mammals (P. anubis)	151 faecal samples	helminths(Anclyostoma spp. Ascaris lumbricoides Hymenolopsis spp. Strongyloides stercoralis Strongylus spp. Trichuris spp.), protozoans (Balantidium coli , Endolimax nana Entamoeba coli, Iodamoeba buetschlii )	No	25 days	No	No	NA	Amougou Claude Vianney	November 2024	Yes
Tumelty, L., Fa, J. E., Coad, L., Friant, S., Mbane, J., Kamogne, C. T., Tata, C. Y., & Ickowitz, A. (2023). A systematic mapping review of links between handling wild meat and zoonotic diseases. One Health, 17. https://doi.org/10.1016/j.onehlt.2023.100637	Tumelty, L	Ickowitz, A.	one health	2023	public health surveillance	Review article	Africa, Europe, Asia & America	International	Ghana, Nigeria, Ethiopia, Uganda, Cameroon, Gabon, Central African Republic, Guinea, Kenya, Sierra leone, Tanzania, DR Congo, Congo, Cote d'icoire, Namibia, Madagascar	NA	NA	NA	NA	2022	1	Review	Bushmeat actors	NA	17 bacteria, 15 viruses, and 11 parasites	No	15 days	Yes	Yes	2	Amougou Claude Vianney	October 2023	Yes
Ushijima, Y., Abe, H., Ozeki, T., Ondo, G. N., Mbadinga, M. J. V. M., Bikangui, R., Nze-Nkogue, C., Akomo-Okoue, E. F., Ella, G. W. E., Koumba, L. B. M., Nso, B. C. B. B., Mintsa-Nguema, R., Makouloutou-Nzassi, P., Makanga, B. K., Nguelet, F. L. M., Zadeh, V. R., Urata, S., Mbouna, A. V. N., Massinga-Loembe, M., … Yasuda, J. (2021). Identification of potential novel hosts and the risk of infectio…	Ushijima, Y.	Yasuda, J.	International Journal of Infectious Diseases,	2021	public health surveillance	Original research	Africa	National	Gabon	Albert Schweitzer Hospital, Centre de Recherches Médicales de Lambaréné, bushmeat markets	-0.6942603	10.2236482	Hospitals	2015-2020	1	Screening_Sequencing	Human and Animals	492 human (serum/plasma) samples and 326 animal samples (152 rodents, 129 shrews , and 45 samples of fresh bushmeat)	NA	No	NA	No	No	NA	Amougou Claude Vianney	October 2023	Yes
Van Vliet, N., Moreno, J., Gómez, J., Zhou, W., Fa, J. E., Golden, C., Nóbrega Alves, R. R., & Nasi, R. (2017). Bushmeat and human health: Assessing the evidence in tropical and sub-tropical forests. Ethnobiology and Conservation, 6(3). https://doi.org/10.15451/ec2017-04-6.3-1-45	Van Vliet, N.	Nasi, R	Ethnobiology and Conservation	2017	public health surveillance	Review article	Africa, Asia & America	International	Senegal, Sierra leone, Liberia, Guinée, Cote d'ivoire, Ghana, Nigeria, Cameroun, Gabon, Congo, Central African Republic, RDC	NA	NA	NA	Forest, Protected areas and Rural markets	2016	1	Review	Humans	NA	NA	No	NA	Yes	No	NA	Amougou Claude Vianney	October 2023	Yes
van Vliet, N., Muhindo, J., Nyumu, J., Enns, C., Massé, F., Bersaglio, B., Cerutti, P., & Nasi, R. (2022). Understanding Factors that Shape Exposure to Zoonotic and Food-Borne Diseases Across Wild Meat Trade Chains. Human Ecology, 50(6), 983–995. https://doi.org/10.1007/s10745-022-00361-1	van Vliet, N.	Nasi, R.	Human Ecology	2022	ethnobiology	Original research	Africa	National	DR Congo	Yangambi and Kisangani	0.5184021	25.2057292	Urban market	2018-2021	1	Interview and Observations	Bushmeat actors and Consumers	158 interviewees	NA	No	32 days	No	No	NA	Amougou Claude Vianney	October 2023	Yes
Wiethoff, J. P., Sandmann, S., Theiler, T., Nze Nkogue, C., Akomo-Okoue, E.-F., Varghese, J., Kreidenweiss, A., Mellmann, A., Lell, B., Adegnika, A. A., Held, J., & Schaumburg, F. (2023). Pharyngeal Communities and Antimicrobial Resistance in Pangolins in Gabon. Microbiology Spectrum, 11(4). https://doi.org/10.1128/spectrum.00664-23	Wiethoff, J. P.	Schaumburg, F.	Microbiology Spectrum	2023	epidemiology	Original research	Africa	National	Gabon	Moyen-Ogooué	-0.5749333	10.222233333333334	Forest and Protected areas	2021-2022	1	Biological tests	pangolins (Phataginus tricuspis, Phataginus tetradactyla, Smutsia gigantea )	439 pharyngeal bacterial samples	Pseudomonas, Stenotrophomonas, Achromobacter, Klebsiella pneumoniae, Escherichia coli	No	NA	No	Yes	3	Amougou Claude Vianney	October 2023	Yes
Williams, S. M. T., Ansumana, R., Johnny, J., Bakarr, I. A., & Osborne, A. (2023). Knowledge, Attitudes and Practices Assessment on Bat-Borne Zoonotic Diseases Among the People of Moyamba District, Sierra Leone. Risk Management and Healthcare Policy, 16, 1331–1342. https://doi.org/10.2147/RMHP.S413802	Williams, S. M. T.	Osborne, A.	Risk Management and Healthcare Policy	2023	ethnobiology	Original research	Africa	National	Sierra Leone	Moyamba District	8.159153	-12.4314374	Rural communities	2020-2021	2	Interview	Households	421 interviewees	NA	No	NA	No	No	NA	Amougou Claude Vianney	December 2023	Yes
Wirsiy, F. S., Boock, A. U., & Akoachere, J. F. T. K. (2021). Assessing the determinants of Ebola virus disease transmission in Baka Community of the Tropical Rainforest of Cameroon. BMC Infectious Diseases, 21(1). https://doi.org/10.1186/s12879-021-06011-z	Wirsiy, F. S.,	Akoachere, J. F. T. K.	BMC Infectious Diseases	2021	ethnobiology	Original research	Africa	National	Cameroon	Abong Mbang	3.9884092	13.1717237	Rural communities	NA	NA	Interview	Humans	510 interviewees	NA	No	NA	No	Yes	3	Amougou Claude Vianney	December 2023	Yes
Wolfe Nathan D. , A. Tassy Prosser, Jean K. Carr, Ubald Tamoufe, Eitel Mpoudi-Ngole, J. Ndongo Torimiro, Matthew LeBreton, Francine E. McCutchan, Deborah L. Birx, & Donald S. Burke. (2004). Exposure to Nonhuman Primates in Rural Cameroon. Emerging Infectious Diseases, 10(12), 2094–2099.	Wolfe, N. D.	Donald S. Burke.	Emerging Infectious Diseases	2004	ethnobiology	Original research	Africa	National	Cameroon	southern Cameroon	6	12.5	Rural communities	NA	NA	Interview	Humans	3,971 interviewees	NA	No	NA	No	No	NA	Amougou Claude Vianney	December 2023	Yes
Wolfe Nathan D. , Walid Heneine, Jean K. Carr, Albert D. Garcia, Vedapuri Shanmugam, Ubald Tamoufe, Judith N. Torimiro, A. Tassy Prosser, Matthew LeBreton, Eitel Mpoudi-Ngole, Francine E. McCutchan, Deborah L. Birx, Thomas M. Folks, Donald S. Burke, & William M. Switzer. (2005). Emergence of unique primate T-lymphotropic viruses among central African bushmeat hunters. PNAS, 102(22), 7994–7999. ww…	Wolfe, N. D.	Switzer, W. M.	PNAS	2005	public health surveillance	Original research	Africa	National	Cameroon	southern Cameroon	6	12.5	Rural communities	NA	NA	Interview and Biological test	Humans	200 blood samples	NA	No	NA	No	No	NA	Amougou Claude Vianney	October 2023	Yes
Wolfe, N. D., Switzer, W. M., Carr, J. K., Bhullar, V. B., Shanmugam, V., Tamoufe, U., Prosser, A. T., Torimiro, J. N., Wright, A., Mpoudi-Ngole, E., McCutchan, F. E., Birx, D. L., Folks, T. M., Burke, D. S., & Heneine, W. (2004). Naturally acquired simian retrovirus infections in central African hunters. Lancet, 363(9413), 932–937. https://doi.org/10.1016/S0140-6736(04)15787-5	Wolfe, N. D.	Heneine, W.	Lancet	2004	public health surveillance	Original research	Africa	National	Cameroon	southern Cameroon	6	12.5	Rural communities	NA	NA	Screening_Sequencing	Humans	200 blood samples	NA	No	NA	No	No	NA	Amougou Claude Vianney	October 2023	Yes
Yeboah, J. A., Offih-Kyei, W., Danso-Coffie, C. K., Boafo, E., Banahene, P., Yeboah, R., Futagbi, G., Bimi, L., & Oduro, D. (2024). Assessment of enteric helminth parasites in bushmeat in Ghana. International Journal for Parasitology: Parasites and Wildlife, 25. https://doi.org/10.1016/j.ijppaw.2024.101005	Yeboah, J. A	Oduro, D.	International Journal for Parasitology: Parasites and Wildlife	2024	public health surveillance	Original research	Africa	National	Ghana	Kumasi	6.698635	1.619140	Hospitals	2022	2	Screening_Sequencing	Mammals (Thryonomys swinderianus, Civettictis civetta, Tragelaphus sylvaticus, Cephalophus rufilatus, Philantomba maxwellii, and Cephalophus niger).	50 rectal samples	Ascaris sp., Ancylostoma sp., Strongyloides sp., Fasciola sp., Trichuris sp., Dicrocoelium sp., Enterobius sp., Taenia sp., Hymenolepis sp.	No	3 days	No	No	NA	Amougou Claude Vianney	October 2024	Yes
